# Supplementary material for: Phlebotomus duboscqi gut microbiota dynamics in the context of Leishmania infection
Source: Front Immunol. 2026 Jan 5;16:1717935. doi: 10.3389/fimmu.2025.1717935 (PMC12812887; doi:10.3389/fimmu.2025.1717935)
Supplement: Supplementary file 1 [file DataSheet1.xlsx]

## Sheet: Sheet1
Supplementary Data 1. Assignment of ASVs, taxonomic details, and relative abundance per sample.
ASV	Taxonomy							Relative Abundance
	Kingdom	Phylum	Class	Order	Family	Genus	Species	D0.1	D0.2	D0.3	D0.4	D2.1	D2.2	D2.3	D2.4	D2.5	D5.1	D5.2	D5.3	D7.1	D7.2	D7.3	D9.1	D9.2	D9.3	D12.1	D12.2	D12.3
ASV0001	Bacteria	Proteobacteria	Alphaproteobacteria	Rhizobiales	Rhizobiaceae	Ochrobactrum		0.0421164	0.0403152	0.331714	0.327858	0.802354	0.852636	0.106362	0.482361	0.279184	0.801793	0.157311	0.352636	0.34389	0.0360054	0.563198	0.0396614	0.0213017	0.0715639	0.0303414	0.267696	0.327004
ASV0002	Bacteria	Proteobacteria	Alphaproteobacteria	Sphingomonadales	Sphingomonadaceae	Sphingomonas		0.257655	0.304489	0.120652	0.402991	0.0295542	0.0374131	0.0440978	0.0288471	0.0425768	0.0827051	0.461246	0.140873	0.423606	0.407448	0.0899569	0.417995	0.0504757	0.166064	0.228915	0.244019	0.0899702
ASV0003	Bacteria	Actinobacteriota	Actinobacteria	Micrococcales	Microbacteriaceae	Leifsonia		0.576954	0.0441379	0.420937	0.026879	0.0635049	0.0190868	0.0645456	0.00986697	0.00905306	0.0196672	0.00601759	0.0233965	0.007552	0.00931992	0.0157845	0.00500354	0.00352249	0.00493682	0.00725179	0.00722511	0.00897968
ASV0004	Bacteria	Proteobacteria	Gammaproteobacteria	Enterobacterales	Yersiniaceae	Serratia		0.00637784	0.161948	0.0128891	0.00827918	0.000140099	0.0134362	0.272106	0.00958677	0.00970019	0.0107009	0.0231897	0.00865945	0.0243706	0.1704	0.0583746	0.0131359	0.370488	0.0192603	0.013216	0.0281132	0.0231163
ASV0005	Bacteria	Proteobacteria	Gammaproteobacteria	Enterobacterales	Yersiniaceae	Serratia		0.00408289	0.105288	0.00881289	0.00523703	0.000100071	0.00905306	0.190875	0.00665804	0.00632447	0.0073652	0.0170854	0.00667138	0.0168186	0.117737	0.0372396	0.00886627	0.249556	0.0147304	0.00939998	0.019347	0.0157978
ASV0006	Bacteria	Proteobacteria	Gammaproteobacteria	Enterobacterales	Yersiniaceae	Serratia		0.00395613	0.09909	0.00831254	0.00491014	0.000153442	0.00917982	0.177599	0.00649793	0.0065046	0.00725179	0.0196539	0.00601759	0.0154042	0.118304	0.0368927	0.00884625	0.24562	0.0147237	0.00845931	0.0173056	0.0153175
ASV0007	Bacteria	Proteobacteria	Alphaproteobacteria	Rhizobiales	Rhizobiaceae			0.00450985	0.0024017	0.00326231	0.0629645	0.00290205	0.00278197	0.00351582	0.0290472	0.0622173	0.0046166	0.00470332	0.141733	0.00915313	0.0042897	0.0991434	0.0247575	0.00901971	0.164036	0.0128558	0.0127557	0.054732
ASV0008	Bacteria	Proteobacteria	Gammaproteobacteria	Burkholderiales	Alcaligenaceae			0.00284201	0.00043364	0.000446983	0.00170787	0	0.000306884	0.000680481	0.353416	0.0224092	0.000373597	0.157932	0.00157445	0.000733852	0.0148171	0.00133428	0.00707834	0.000547053	0.00614434	0.00255514	0.00180127	0.00134762
ASV0009	Bacteria	Proteobacteria	Gammaproteobacteria	Enterobacterales	Yersiniaceae	Serratia	Serratia rubidaea	0.00408956	0.00246841	0.00231497	0.00599757	0	0.000126756	0.000266855	0.0053371	0.00534378	0.000220156	0.00531709	0.115949	0.000266855	0.00360255	0.00645123	0.000206813	0.000600424	0.284788	0.00014677	0.124281	0.0103073
ASV0010	Bacteria	Actinobacteriota	Actinobacteria	Corynebacteriales	Tsukamurellaceae	Tsukamurella		0.00104074	0.00546386	0.0045232	0.000767209	0	0.00410957	0.00634448	0.00166785	0.00573739	0.00404286	0.00203477	0.00142768	0.00569736	0.00614434	0.00130759	0.0409022	0.000647124	0.00106075	0.396133	0.0607696	0.00682482
ASV0011	Bacteria	Proteobacteria	Gammaproteobacteria	Burkholderiales	Burkholderiaceae	Ralstonia		0.033437	0.0431905	0.0143902	0.0491547	0.00279531	0.00468998	0.00342909	0.00260851	0.00509026	0.00864611	0.0381203	0.0143034	0.0412291	0.0528707	0.0110745	0.0461059	0.00752532	0.0221623	0.0241237	0.0244973	0.00960679
ASV0012	Bacteria	Proteobacteria	Alphaproteobacteria	Acetobacterales	Acetobacteraceae	Asaia	Asaia krungthepensis	0	0.00173456	0.00239503	3.33569e-05	0.00589083	0.0046633	0.00368927	0.00494349	0.00373597	0.00308218	0.00236167	4.00283e-05	0.00640453	0.00448317	4.66997e-05	0.235139	0	2.00141e-05	0.171615	4.66997e-05	0.00191469
ASV0013	Bacteria	Proteobacteria	Gammaproteobacteria	Pseudomonadales	Pseudomonadaceae	Pseudomonas		0.00300879	0.000800566	8.00566e-05	0.00428303	0	0	6.00424e-05	0.00296209	0.349207	8.6728e-05	0.000480339	0.00383604	0.000100071	0	0.00281532	0.000266855	0	0.00220156	0.00607096	0.00222824	0.000120085
ASV0014	Bacteria	Proteobacteria	Alphaproteobacteria	Rhizobiales	Beijerinckiaceae	Methylobacterium / Methylorubrum		0.000827251	0.0673543	0.00189467	0.0024484	0.00362923	0.00131426	0.0016078	0.00295542	0.00140766	0.00459658	0.00272192	0.00140099	0.040969	0.0035425	0.00104741	0.0704565	0.000647124	0.0217821	0.00354917	0.0498886	0.000954007
ASV0015	Bacteria	Firmicutes	Bacilli	Lactobacillales	Enterococcaceae	Enterococcus		0.000353583	0.000373597	0.000927322	0.000200141	0.0212283	0.0103673	0.0755134	0.00114748	0.00394279	0.00553057	0.000620438	0.0143902	0.000940665	0.00907975	0.00286202	0.00472334	0.0016078	0.00323562	0.03301	0.0343843	0.0364191
ASV0016	Bacteria	Proteobacteria	Gammaproteobacteria	Enterobacterales	Erwiniaceae	Pantoea		0.00147438	0.00254847	0.00192136	0.00147438	0.0111545	0.00140099	0.00243505	0.000673809	0.00034024	0.00167452	0.00220823	0.00493015	0.00170787	0.00232831	0.000920651	0.00133428	0.00889295	0.000400283	0.00144769	0.0166117	0.18804
ASV0017	Bacteria	Proteobacteria	Alphaproteobacteria	Rhizobiales	Rhizobiaceae			0.00146103	0.000947336	0.00110745	0.0141767	0.00118083	0.00062711	0.00112079	0.0104541	0.0216219	0.00170787	0.00157445	0.0490947	0.00362923	0.00140766	0.0266789	0.0105675	0.00206146	0.0555459	0.00471667	0.00365592	0.0162982
ASV0018	Bacteria	Proteobacteria	Gammaproteobacteria	Enterobacterales	Erwiniaceae	Pantoea		0.00130092	0.00178793	0.00175457	0.000306884	0.00765207	0.00126756	0.00166117	0	0.000253512	0.00130092	0.00180127	0.00386273	0.00118751	0.00148105	0.000707166	0.00139432	0.00695825	0.000373597	0.00128758	0.00961346	0.143448
ASV0019	Bacteria	Proteobacteria	Alphaproteobacteria	Rhizobiales	Rhizobiaceae	Ochrobactrum		0.00550389	0.00884625	0.00996037	0.00331568	0.00362923	0.00894632	0.0137497	0.00690488	0.0065513	0.00821914	0.00336905	0.00817244	0.00471667	0.00563732	0.00970686	0.00647124	0.00272859	0.00264187	0.00775882	0.00448317	0.0159579
ASV0020	Bacteria	Proteobacteria	Gammaproteobacteria	Pseudomonadales	Pseudomonadaceae	Pseudomonas		0.00102739	0	0	0.00172789	0	0	0	0.00121419	0.129792	0	0	0.00106742	0	0	0.00104074	0	0	0.00086728	0.00214818	0.000853937	0
ASV0021	Bacteria	Proteobacteria	Gammaproteobacteria	Enterobacterales	Yersiniaceae	Serratia	Serratia rubidaea	0.000873951	0.000353583	0.000446983	0.00105408	0	0	0	0.00109411	0.00100738	0	0.000974022	0.0256781	0	0.000607096	0.00154776	0	8.6728e-05	0.0630179	0	0.0250177	0.00214818
ASV0022	Bacteria	Proteobacteria	Gammaproteobacteria	Enterobacterales	Yersiniaceae	Serratia	Serratia rubidaea	0.000707166	0.000647124	0.000280198	0.00113413	0	0	0	0.00117416	0.000887294	0	0.00126756	0.0175791	0	0.000647124	0.00125422	0	0.000126756	0.0573205	0	0.0208414	0.00216153
ASV0023	Bacteria	Proteobacteria	Alphaproteobacteria	Sphingomonadales	Sphingomonadaceae	Sphingomonas		0.00337572	0.0074119	0.00632447	0.00225493	0	0.00571737	0.00897968	0.00402284	0.0041496	0.00457657	0.00266855	0.0045699	0.00359587	0.00438977	0.00436308	0.00526372	0.00166117	0.00159446	0.00625776	0.00210816	0.00816577
ASV0024	Bacteria	Proteobacteria	Gammaproteobacteria	Enterobacterales	Yersiniaceae	Serratia		0.00086728	0.000233498	0	0.0157178	0.0182262	0	0	0.000226827	0.000180127	0.000780552	0	0.000173456	0.000380269	0	0.000426968	0	0.000673809	0.000133428	0	0.00019347	0
ASV0025	Bacteria	Actinobacteriota	Actinobacteria	Micrococcales	Microbacteriaceae	Leifsonia		0.00234833	0.000707166	0.00278864	0.00274861	0.00298211	0.00152107	0.00121419	0.00148105	0.00171454	0.00140766	0.000833923	0.00160113	0.00236834	0.000920651	0.0013743	0.000994036	0.000360255	0.00121419	0.00108076	0.000840594	0.000560396
ASV0026	Bacteria	Actinobacteriota	Actinobacteria	Micrococcales	Microbacteriaceae	Leifsonia		0.0043364	0.00118751	0.0046633	0.000326898	0.00260851	0.000540382	0.00230163	0	0	0.00379602	0	0.00282867	0.000547053	0	0.00062711	0	0	0	0	0	0
ASV0027	Bacteria	Firmicutes	Bacilli	Lactobacillales	Streptococcaceae	Streptococcus		0	0.0107609	8.6728e-05	6.00424e-05	0	0.000153442	0.000140099	0.000106742	0	0.000173456	0.000120085	0.000113413	0.00126089	0.000313555	0.000380269	0.00238835	0.000100071	0.000513696	0	0.000974022	0.000507025
ASV0028	Bacteria	Proteobacteria	Alphaproteobacteria	Rhizobiales	Rhizobiaceae			0.00122086	0.000520368	0.000366926	0.00106075	0	0.000393611	0.000446983	0.00163449	0.00184797	0.000226827	0	0.00228161	0.00024017	0.000326898	0.00188133	0.00019347	0.00161447	0.000893965	0.000346912	0.00105408	0.00121419
ASV0029	Bacteria	Proteobacteria	Gammaproteobacteria	Burkholderiales	Alcaligenaceae			0.00111412	0.000200141	0.000366926	0.00124755	0	0.000413626	0.000513696	0.0058041	0.00118751	0.000446983	0.000647124	0.000827251	0.000787223	0.000446983	0.000800566	0.000660467	0	0.000720509	0.000480339	0.000613767	0.000313555
ASV0030	Bacteria	Proteobacteria	Gammaproteobacteria	Enterobacterales	Enterobacteriaceae	Enterobacter		0.00210149	0.00116082	0.000727181	0.00187466	6.67138e-05	8.6728e-05	0.000113413	0.000286869	0.000273527	0.000133428	0.0017479	0.00498352	0.000280198	0	0.000807237	0.000380269	0.000200141	0.00043364	0.00019347	0.000887294	0
ASV0031	Bacteria	Firmicutes	Bacilli	Lactobacillales	Streptococcaceae	Streptococcus		0.000260184	0.00805903	0.000513696	0.00024017	7.33852e-05	0	0	9.33993e-05	0.000100071	0.000260184	0.00058041	0.000333569	0.00206146	0	0.000160113	0.00240837	0.000273527	0.00019347	0	0.000633781	0.000326898
ASV0032	Bacteria	Proteobacteria	Gammaproteobacteria	Enterobacterales	Yersiniaceae	Serratia		0.000153442	0.000633781	0.000653795	0.000473668	0	0.000720509	0.00154776	0.000166785	0	0.000827251	0.000720509	0	0.00190801	0.000947336	0.00142768	0.000793894	0.00250844	0	0.000907308	0.000313555	0.000573739
ASV0033	Bacteria	Proteobacteria	Gammaproteobacteria	Burkholderiales	Burkholderiaceae	Ralstonia		0.000633781	0.000513696	0.000700495	0.00100738	0	0.000687152	0.00077388	0.000560396	0.000800566	0.00106742	0.000720509	0.000553725	0.00163449	0.000933993	0.000366926	0.000933993	0	0.000366926	0.000954007	0.000446983	0.000573739
ASV0034	Bacteria	Proteobacteria	Alphaproteobacteria	Acetobacterales	Acetobacteraceae	Asaia	Asaia krungthepensis	0	0.00144769	0.00124755	0	0	0.00128091	0.00174123	0	0	0.00102739	0.000553725	0	0.00082058	0.00118751	0	0.00138098	0	0	0.00162782	0	0.00168119
ASV0035	Bacteria	Actinobacteriota	Actinobacteria	Propionibacteriales	Propionibacteriaceae	Cutibacterium		0.000280198	0.00204811	0.000487011	0.000900636	4.00283e-05	6.00424e-05	0.000220156	8.6728e-05	8.00566e-05	0.000213484	0.000954007	0.000487011	0.0013743	0.00024017	0.000353583	0.0020748	0.000373597	0.000473668	0.000293541	0.000360255	0.00014677
ASV0036	Bacteria	Proteobacteria	Gammaproteobacteria	Burkholderiales	Neisseriaceae	Neisseria		0	0.00607096	0	0	0	0	0	6.00424e-05	0	0.000173456	0.000300212	4.00283e-05	0.000813908	0.000527039	4.00283e-05	0.00262185	3.33569e-05	3.33569e-05	0.000126756	9.33993e-05	0.00014677
ASV0037	Bacteria	Actinobacteriota	Actinobacteria	Corynebacteriales	Tsukamurellaceae	Tsukamurella		0	0.000306884	0.000640453	0.000313555	0	0.000793894	0.000913979	0.00019347	0	0.00108076	0.000573739	0.000160113	0.00187466	0.000780552	0	0.000954007	0	0	0.00130759	0.000380269	0.000373597
ASV0038	Bacteria	Firmicutes	Bacilli	Lactobacillales	Enterococcaceae	Enterococcus		6.67138e-05	0	3.33569e-05	2.66855e-05	0.00062711	0.000446983	0.00392277	0.000253512	0.00231497	0.00245507	0	0	0	4.00283e-05	0.000153442	0	0	0	8.6728e-05	0	0
ASV0039	Bacteria	Proteobacteria	Alphaproteobacteria	Rhizobiales	Beijerinckiaceae	Methylobacterium / Methylorubrum		0.000233498	0.000760537	0.00122086	0.000540382	0	0.000186799	0.000140099	4.66997e-05	0.000380269	0.000360255	0.000480339	0.000913979	0.00154109	0.00104074	8.00566e-05	0.000473668	0.000140099	0.00024017	0.000400283	0.000600424	0.000186799
ASV0040	Bacteria	Proteobacteria	Alphaproteobacteria	Rhizobiales	Beijerinckiaceae	Methylobacterium / Methylorubrum		0.000246841	0.00157445	0.000653795	0	0	0.000593753	0.000753866	0.000366926	0.000426968	0.000460325	0.000213484	0.000333569	0.000480339	0.000446983	0.000220156	0.00058041	0	0	0.000607096	0.000460325	0.000860608
ASV0041	Bacteria	Proteobacteria	Gammaproteobacteria	Burkholderiales	Burkholderiaceae	Ralstonia		0.000420297	0.000713838	0.000640453	0.00024017	0	0.000487011	0.000793894	0.000280198	0.000400283	0.000440311	0.000233498	0.000527039	0.000413626	0.000393611	0.000560396	0.000527039	0.000226827	0.000140099	0.000613767	0.000266855	0.000827251
ASV0042	Bacteria	Proteobacteria	Gammaproteobacteria	Burkholderiales	Alcaligenaceae			0.000560396	0.000320226	0.000393611	0.000333569	0	0.000320226	0.000440311	0.00150773	0.000913979	0.00024017	0.000306884	0.000713838	0.000213484	0.000220156	0.000833923	0.000213484	0	0.00019347	0.000366926	0.000400283	0.000440311
ASV0043	Bacteria	Firmicutes	Bacilli	Lactobacillales	Listeriaceae	Listeria		0	0	0.00465662	0	0	0	0	0	0	0	0	0.00409623	0	0	0	0	2.00141e-05	5.3371e-05	0	0	0
ASV0044	Bacteria	Proteobacteria	Gammaproteobacteria	Enterobacterales	Yersiniaceae	Serratia	Serratia rubidaea	0.000927322	0	0	0.00156777	0	0	0	0.000907308	0.000860608	0	0	0.00100071	0	0	0.00058041	0	0	0.00122753	0	0.0013743	0.000213484
ASV0045	Bacteria	Proteobacteria	Gammaproteobacteria	Enterobacterales	Yersiniaceae	Serratia		0.000133428	6.67138110931725E / 06	0	0.00404286	0.00355585	0	0	0.000100071	5.3371e-05	0.000233498	0	5.3371e-05	0.000106742	0	8.00566e-05	0	0.00014677	2.66855e-05	0	3.33569e-05	0
ASV0046	Bacteria	Proteobacteria	Gammaproteobacteria	Pseudomonadales	Pseudomonadaceae	Pseudomonas		0.00096735	0	0	0.000527039	0	0	0	0.00110078	0.00178793	0	0	0.00124755	0	0	0.00138765	0	0	0.000466997	0	0.000620438	0
ASV0047	Bacteria	Proteobacteria	Alphaproteobacteria	Rhizobiales	Rhizobiaceae	Ochrobactrum		0	0	0	0	0	0	0	0	0	0	0.00521702	0	0	0.00272859	0	0	0	0	0	0	0
ASV0048	Unassigned							0.000166785	0.000420297	0.00058041	0.000974022	0	0	3.33569e-05	0	3.33569e-05	0	0.00132093	0.000353583	0.000413626	0.00034024	6.67138e-05	0.000680481	0.00019347	0.000493682	0.00058041	4.66997e-05	0.000273527
ASV0049	Bacteria	Firmicutes	Bacilli	Lactobacillales	Aerococcaceae	Abiotrophia		8.6728e-05	0.00422966	0	9.33993e-05	4.00283e-05	0	3.33569e-05	0	0	6.00424e-05	8.6728e-05	0.000186799	0.000393611	0.000106742	6.67138e-05	0.000660467	6.67138e-05	0.000166785	4.66997e-05	0.000173456	0.000313555
ASV0050	Bacteria	Proteobacteria	Gammaproteobacteria	Enterobacterales	Yersiniaceae	Serratia		0.00019347	6.00424e-05	0	0.00242171	0.00306884	0	0	1.33428e-05	2.00141e-05	0.000220156	0	4.00283e-05	8.00566e-05	1.33428e-05	0.000100071	0	0.000180127	1.33428e-05	0	6.67138110931725E / 06	0
ASV0051	Bacteria	Proteobacteria	Gammaproteobacteria	Enterobacterales	Enterobacteriaceae	Enterobacter		0.000373597	0.000440311	0	0.00117416	0	0	4.66997e-05	0	0	0	0.000887294	0.00169453	0	0.000166785	0.000293541	0.000366926	0	0	0	0.000393611	0.000173456
ASV0052	Bacteria	Proteobacteria	Gammaproteobacteria	Enterobacterales	Erwiniaceae	Pantoea		0	0	0.000273527	0	0.000507025	0.000273527	0.000253512	0	0	0.000380269	0.000253512	0	0.000473668	0	0	0.000233498	0.000226827	0	0.000220156	0	0.00278197
ASV0053	Bacteria	Proteobacteria	Gammaproteobacteria	Enterobacterales	Enterobacteriaceae	Raoultella		6.67138e-05	0.000206813	0.000113413	0.000173456	0	0	0	8.6728e-05	0.000106742	0	0.000313555	0.00346912	0	0	0.00034024	0.000100071	0	0.000286869	0	0.00019347	0.000106742
ASV0054	Bacteria	Proteobacteria	Gammaproteobacteria	Pseudomonadales	Pseudomonadaceae	Pseudomonas	Pseudomonas psychrotolerans	0.000940665	0.00043364	6.00424e-05	0.00102072	0	0	5.3371e-05	4.66997e-05	9.33993e-05	1.33428e-05	0.000573739	0.000954007	8.6728e-05	4.66997e-05	0.000687152	0	0.000106742	8.00566e-05	3.33569e-05	0.000306884	0
ASV0055	Bacteria	Proteobacteria	Alphaproteobacteria	Sphingomonadales	Sphingomonadaceae	Sphingomonas		0	0.000660467	0	0.000787223	0	0	0	0	0	0	0.000700495	0	0.000800566	0.000974022	0	0.000680481	0	0	0	0.000613767	0
ASV0056	Bacteria	Proteobacteria	Alphaproteobacteria	Rhizobiales	Rhizobiaceae	Ochrobactrum		0	0	0	0.000680481	0.00125422	0	0	0.000920651	0	0.00116749	0	0	0	0	0.00101405	0	0	0	0	0	0
ASV0057	Unassigned							0.000333569	0	0.000260184	0.00306216	0	0	0	0	0	0	0	0.000286869	0.000453654	0	0.000346912	0.000106742	6.00424e-05	0	0	0	0
ASV0058	Bacteria	Bacteroidota	Bacteroidia	Bacteroidales	Porphyromonadaceae	Porphyromonas		4.00283e-05	0.0023083	5.3371e-05	0.000186799	0	0	0	0	4.66997e-05	0.000113413	0.000120085	0	0.000540382	0	1.33428e-05	0.000974022	6.00424e-05	0.000113413	6.67138e-05	0.000106742	8.6728e-05
ASV0059	Bacteria	Proteobacteria	Alphaproteobacteria	Rhizobiales	Rhizobiaceae	Ochrobactrum		0	0	0	0	0.00124088	0.00112079	0	0.000933993	0.000607096	0.000927322	0	0	0	0	0	0	0	0	0	0	0
ASV0060	Bacteria	Firmicutes	Bacilli	Staphylococcales	Staphylococcaceae	Staphylococcus		0	0	0	0	0.00112746	0.000260184	0.00019347	0.00178793	0.00122086	0	0.000140099	0	0	0	0	0	0	0	0	0	0
ASV0061	Bacteria	Proteobacteria	Alphaproteobacteria	Rhizobiales	Rhizobiaceae			0.000453654	0	0	0.000246841	0	0	0	0.000527039	0.000540382	0	0	0.000587082	0	0.000126756	0.000680481	0	0.000453654	0.000226827	0.000180127	0.000353583	0.000300212
ASV0062	Bacteria	Proteobacteria	Gammaproteobacteria	Xanthomonadales	Xanthomonadaceae	Stenotrophomonas		0	0	6.00424e-05	0	0	0	0.000300212	0.000100071	0	0	0.00186132	0.000153442	8.00566e-05	0	0.000293541	0	0.000393611	0.00141433	0	1.33428e-05	0
ASV0063	Bacteria	Firmicutes	Bacilli	Lactobacillales	Streptococcaceae	Streptococcus	Streptococcus gordonii	0	0.00134762	0	0	0	0	0	0	0	0	0.000373597	0	0.00119418	8.00566e-05	0	0	0.000113413	0.00019347	0	0.00118751	0.000133428
ASV0064	Unassigned							0	0.000186799	0.000120085	0.00268857	0	0	0	0	0	0	0	2.00141e-05	0.00110745	3.33569e-05	0	0.000393611	0	0	2.66855e-05	0	0
ASV0065	Bacteria	Proteobacteria	Gammaproteobacteria	Burkholderiales	Burkholderiaceae	Cupriavidus		0.000200141	0.000446983	0.000253512	0.00096735	2.00141e-05	4.66997e-05	6.67138e-05	0	7.33852e-05	0.000160113	0.000460325	0.000186799	0.000160113	0.000186799	0.000927322	0	5.3371e-05	0	7.33852e-05	0.000140099	0
ASV0066	Bacteria	Bacteroidota	Bacteroidia	Chitinophagales	Chitinophagaceae	Cnuella		0	0.00428303	0	0	0	0	0	0	0	0	0	0	0	0	0	0	0	0	0	0	0
ASV0067	Bacteria	Proteobacteria	Alphaproteobacteria	Sphingomonadales	Sphingomonadaceae	Sphingomonas		0	0	0.000173456	0.000640453	0	0	0	0	0	0	0.00242838	0	5.3371e-05	0.000507025	0	0	0	0.000100071	6.67138e-05	0	0
ASV0068	Bacteria	Proteobacteria	Gammaproteobacteria	Enterobacterales	Yersiniaceae	Rahnella (1)		0	8.00566e-05	0.0033557	0	0	4.00283e-05	0	0	0	0	6.00424e-05	0.000160113	6.00424e-05	0	0	0	0	0	6.00424e-05	0	0.000120085
ASV0069	Bacteria	Proteobacteria	Alphaproteobacteria	Rhizobiales	Rhizobiaceae			0	0	0	0.0039161	0	0	0	0	0	0	0	0	0	0	0	0	0	0	0	0	0
ASV0070	Bacteria	Actinobacteriota	Actinobacteria	Corynebacteriales	Tsukamurellaceae	Tsukamurella		0	0	0	0	0	0	0	0.000153442	0.00111412	0	0	0	0	0.000173456	0	0.000153442	0	0	0.00167452	0.000587082	0
ASV0071	Bacteria	Proteobacteria	Alphaproteobacteria	Rhizobiales	Rhizobiaceae	Ochrobactrum		0	0	0	0	0	0	0	0	0	0	0.00384939	0	0	0	0	0	0	0	0	0	0
ASV0072	Bacteria	Proteobacteria	Gammaproteobacteria	Enterobacterales	Enterobacteriaceae			0	0	0.00306216	0	0	0	0.000133428	0	0	0	0	0.000213484	0	7.33852e-05	0	0	0	0	0	0	0
ASV0073	Bacteria	Firmicutes	Bacilli	Staphylococcales	Gemellaceae	Gemella		0	0.00177459	4.00283e-05	6.00424e-05	1.33428e-05	0	0	0	0	2.00141e-05	0.000160113	0	0.000166785	0.000106742	0	0.000713838	5.3371e-05	0	0	0	0.000333569
ASV0074	Bacteria	Proteobacteria	Gammaproteobacteria	Enterobacterales	Erwiniaceae	Pantoea		0	0	0.000200141	0	0.000326898	0.000213484	0.000160113	0	0	0.000180127	0	0	0.000460325	0	0	0	0	0	0	0	0.00187466
ASV0075	Bacteria	Proteobacteria	Gammaproteobacteria	Pasteurellales	Pasteurellaceae	Aggregatibacter		0.000120085	0.00164783	4.00283e-05	0.00014677	0	4.00283e-05	0	0	0	0.000106742	0	0	0.000413626	0	0	0.000673809	0	0	6.67138e-05	0	0
ASV0076	Bacteria	Proteobacteria	Alphaproteobacteria	Sphingomonadales	Sphingomonadaceae	Sphingobium	Sphingobium xenophagum	0	0	0	0	0	0	0	0	0.00082058	0	0	0	0	0	0	0	0	0	0.0024017	0	0
ASV0077	Bacteria	Firmicutes	Bacilli	Staphylococcales	Staphylococcaceae	Staphylococcus		0	0.00175457	0	0	0	0	0	0	0	0.000133428	0.000487011	0	0.000480339	0	0	0	0	0.000113413	0	0.000220156	0
ASV0078	Bacteria	Proteobacteria	Alphaproteobacteria	Rhizobiales	Rhizobiaceae	Ochrobactrum		0	0	0	0	0	0	0	0	0	0	0	0	0	0	0	0.00314222	0	0	0	0	0
ASV0079	Bacteria	Proteobacteria	Gammaproteobacteria	Enterobacterales	Enterobacteriaceae	Escherichia / Shigella		0.00152775	0.000133428	8.00566e-05	0.000113413	0.00014677	0.000173456	0	7.33852e-05	0.000133428	0	0	0	0	0	0	0	0.000126756	9.33993e-05	9.33993e-05	0.000393611	0
ASV0080	Unassigned							0	0	0	0.00220823	0	0	2.00141e-05	0	0	0	0	0	0	0	0	0.000500354	0	0	0	0	0.00024017
ASV0081	Bacteria	Proteobacteria	Alphaproteobacteria	Rhizobiales	Beijerinckiaceae	Methylobacterium / Methylorubrum		0.000266855	0	0	0	0.000293541	0	0	6.67138e-05	4.00283e-05	4.00283e-05	0	0.000720509	5.3371e-05	2.00141e-05	0.00014677	0.00131426	0	0	0	0	0
ASV0082	Bacteria	Bacteroidota	Bacteroidia	Flavobacteriales	Flavobacteriaceae	Myroides	Myroides indicus	0	0	0	0	0	0	0	0.00133428	0	0	0	0	0	0	0	0.00158779	0	0	0	0	0
ASV0083	Bacteria	Proteobacteria	Gammaproteobacteria	Enterobacterales	Enterobacteriaceae	Escherichia / Shigella		0.00194804	0.000320226	0	0	0	0	3.33569e-05	0	0	0.000113413	0	0.00014677	0.000153442	0	0	0	0.000120085	0	0	0	0
ASV0084	Bacteria	Firmicutes	Bacilli	Lactobacillales	Streptococcaceae	Lactococcus	Lactococcus lactis	0	4.00283e-05	4.00283e-05	2.66855e-05	0	0	0	0	0	0	0	0.000140099	0.00100738	0	0	0.000513696	2.00141e-05	0	0.000487011	0.000500354	0
ASV0085	Bacteria	Proteobacteria	Gammaproteobacteria	Pseudomonadales	Pseudomonadaceae	Pseudomonas		0.000413626	0	0	0	0	0	0	0.000413626	0.000640453	0	0	0.000487011	0	0	0.000413626	0	0	0	0	0.000300212	0
ASV0086	Bacteria	Proteobacteria	Gammaproteobacteria	Enterobacterales	Yersiniaceae	Rahnella (1)	Rahnella aquatilis	0	0	0.002355	0	0	0	0.000120085	0	0	4.66997e-05	2.00141e-05	0	4.66997e-05	8.00566e-05	0	0	0	0	0	0	0
ASV0087	Bacteria	Verrucomicrobiota	Verrucomicrobiae	Verrucomicrobiales	Verrucomicrobiaceae	Prosthecobacter		0	0	0	0	0	0	0	0	0	0	0.00259517	0	0	0	0	0	0	0	0	0	0
ASV0088	Bacteria	Firmicutes	Bacilli	Lactobacillales	Streptococcaceae	Streptococcus		0	0.00104074	0	0	0	0	0	0	0	0	0	0	0.000813908	0.000313555	0	0	0	0	0	0	0
ASV0089	Bacteria	Proteobacteria	Alphaproteobacteria	Sphingomonadales	Sphingomonadaceae	Sphingomonas		0	0.00058041	0	0	0	0	0	0	0	0	0	0	0.00100071	0	0	0.00058041	0	0	0	0	0
ASV0090	Unassigned							0.000313555	0	0	0.000480339	0	0	0	0	0	0	0	0.000360255	0	0.000133428	0	0	0	0.000166785	0.000406954	0	0.000206813
ASV0091	Bacteria	Proteobacteria	Alphaproteobacteria	Sphingomonadales	Sphingomonadaceae	Blastomonas		0	0	3.33569e-05	0	0	0	0	0	4.00283e-05	0	0	0	2.00141e-05	0	0	2.00141e-05	0	0	0.0017479	0	0
ASV0092	Bacteria	Firmicutes	Bacilli	Lactobacillales	Enterococcaceae	Enterococcus		8.00566e-05	0	0.000166785	6.00424e-05	0	0.000173456	0.000206813	0	0	0.000120085	0.000186799	0	0.00024017	9.33993e-05	6.00424e-05	0.000206813	0	6.67138e-05	0.00019347	0	0
ASV0093	Bacteria	Actinobacteriota	Actinobacteria	Corynebacteriales	Corynebacteriaceae	Lawsonella		0	0.00034024	0.000460325	8.00566e-05	0	0	0	0	0	6.67138e-05	0.000133428	0.000106742	0.000493682	0	0	8.00566e-05	0	8.00566e-05	0	0	0
ASV0094	Bacteria	Proteobacteria	Alphaproteobacteria	Caulobacterales	Caulobacteraceae	Brevundimonas		0	0	0	0	0	0	0	0	0.000120085	0	0	0	0	0	0	0	0	0	0.00172122	0	0
ASV0095	Bacteria	Proteobacteria	Gammaproteobacteria	Enterobacterales	Yersiniaceae	Serratia	Serratia rubidaea	0.000233498	0	0	0.000360255	0	0	0	0.000200141	0.000266855	0	0	0.000286869	0	0	0	0	0	0	0	0.000313555	0
ASV0096	Bacteria	Bacteroidota	Bacteroidia	Flavobacteriales	Flavobacteriaceae	Myroides	Myroides indicus	0	0	0	0	0	0	0	0.000767209	0	0	0	0	0	0	0	0.000853937	0	0	0	0	0
ASV0097	Bacteria	Proteobacteria	Gammaproteobacteria	Pseudomonadales	Pseudomonadaceae	Pseudomonas		0	0	0	0	0	0	0	7.33852e-05	0	0	0.000813908	0	0	0	0	0	0.000446983	0.000140099	0	0	0.00014677
ASV0098	Bacteria	Actinobacteriota	Actinobacteria	Corynebacteriales	Corynebacteriaceae	Corynebacterium	Corynebacterium tuberculostearicum	7.33852e-05	0.000693824	0.000113413	0.000226827	0	0	6.00424e-05	0	0	0	0.000220156	0	0	0	0	0.000120085	0	0	5.3371e-05	0	5.3371e-05
ASV0099	Bacteria	Proteobacteria	Alphaproteobacteria	Sphingomonadales	Sphingomonadaceae	Sphingomonas		0	0.000233498	9.33993e-05	0.000266855	0	0	2.00141e-05	0	0	0	0.00062711	0.000106742	8.6728e-05	3.33569e-05	3.33569e-05	0	0	0	0.000106742	0	0
ASV0100	Bacteria	Proteobacteria	Alphaproteobacteria	Sphingomonadales	Sphingomonadaceae	Sphingobium		0	0	0	0	0	0	0	0	0	0	0	0	0	0.00154776	0	0	0	0	0	3.33569e-05	0
ASV0101	Bacteria	Proteobacteria	Alphaproteobacteria	Rhizobiales	Rhizobiaceae	Ochrobactrum		0	0	0	0	0.00082058	0	0	0.000313555	0	0	0	0	0	0	0	0.00043364	0	0	0	0	0
ASV0102	Bacteria	Proteobacteria	Gammaproteobacteria	Enterobacterales	Erwiniaceae			0	0.000106742	3.33569e-05	0	1.33428e-05	0	1.33428e-05	1.33428e-05	6.67138110931725E / 06	1.33428e-05	6.67138110931725E / 06	0	2.00141e-05	6.00424e-05	6.67138110931725E / 06	3.33569e-05	0.000493682	0	1.33428e-05	3.33569e-05	0.000693824
ASV0103	Unassigned							0.000113413	0	0	0.000680481	0	0	0	0	0	0	0	0	0	0.00019347	0.000540382	0	0	6.67138110931725E / 06	0	0	0
ASV0104	Unassigned							0	0	0	0.000273527	0	0	0	0	0	0	0.000633781	0.000160113	0.000266855	0	0	0.000173456	0	0	0	0	0
ASV0105	Bacteria	Fusobacteriota	Fusobacteriia	Fusobacteriales	Fusobacteriaceae	Fusobacterium		0	0	0	0	0	0	5.3371e-05	4.00283e-05	0	0	0.000113413	0	0	0	0	0.00120085	0	0	0	0	4.66997e-05
ASV0106	Bacteria	Firmicutes	Clostridia	Oscillospirales	Ruminococcaceae	Faecalibacterium		0.000487011	0	0	0	0.000333569	6.67138110931725E / 06	2.00141e-05	0	0	4.00283e-05	0	4.00283e-05	0.000520368	0	0	0	0	0	0	0	0
ASV0107	Bacteria	Proteobacteria	Gammaproteobacteria	Pseudomonadales	Pseudomonadaceae	Pseudomonas		4.66997e-05	0	2.66855e-05	0	0	0	0	0	0	0	0.000186799	0.000740523	0	0	8.00566e-05	0	0	0	0	0.000313555	0
ASV0108	Bacteria	Proteobacteria	Gammaproteobacteria	Pasteurellales	Pasteurellaceae	Haemophilus	Haemophilus parainfluenzae	0	0.000540382	0	2.00141e-05	0	0	0	0	0	0	0	0.000220156	0.000366926	0	0	8.6728e-05	0	0	5.3371e-05	0.000100071	0
ASV0109	Bacteria	Actinobacteriota	Actinobacteria	Corynebacteriales	Tsukamurellaceae	Tsukamurella		0	0	0	0	0	0	0	0	0.000413626	0	0	0	0	0	0	0	0	0	0.000960679	0	0
ASV0110	Bacteria	Firmicutes	Bacilli	Erysipelotrichales	Erysipelotrichaceae	Faecalibaculum		0	0	1.33428e-05	1.33428e-05	0	0	0	0	0	0	0.00124755	0	6.67138e-05	0	0	0	0	0	0	0	0
ASV0111	Bacteria	Proteobacteria	Gammaproteobacteria	Pseudomonadales	Pseudomonadaceae	Pseudomonas		0	0.00102739	0	0	0	0	0	0	0	0	0	0	0	0.000273527	0	0	0	0	0	0	0
ASV0112	Bacteria	Firmicutes	Bacilli	Erysipelotrichales	Erysipelotrichaceae	Ileibacterium	Ileibacterium valens	0	0	0	0	0	0	0	0	0	0	0.00118751	0	0	0	0	0	0	5.3371e-05	0	0	3.33569e-05
ASV0113	Bacteria	Proteobacteria	Gammaproteobacteria	Enterobacterales	Yersiniaceae	Serratia		0	5.3371e-05	5.3371e-05	0	0	0	2.00141e-05	0	6.67138110931725E / 06	0	8.00566e-05	4.66997e-05	1.33428e-05	0.000100071	6.67138110931725E / 06	2.00141e-05	9.33993e-05	0.000313555	1.33428e-05	0.000306884	0.000133428
ASV0114	Bacteria	Firmicutes	Bacilli	Lactobacillales	Streptococcaceae	Streptococcus	Streptococcus sanguinis	0.000160113	0.000860608	0	0	0	0	0	0	0	0	0	0	0.000226827	0	0	0	0	0	0	0	0
ASV0115	Bacteria	Firmicutes	Bacilli	Lactobacillales	Listeriaceae	Brochothrix	Brochothrix thermosphacta	0	0.000120085	2.00141e-05	0	0	0	0	0	0	0	0	0.000440311	0	0	0.000660467	0	0	0	0	0	0
ASV0116	Bacteria	Bacteroidota	Bacteroidia	Sphingobacteriales	Sphingobacteriaceae	Sphingobacterium		0	0.00124088	0	0	0	0	0	0	0	0	0	0	0	0	0	0	0	0	0	0	0
ASV0117	Bacteria	Proteobacteria	Gammaproteobacteria	Pseudomonadales	Pseudomonadaceae	Pseudomonas		0.000113413	0	0	0.00014677	0	0	0	0	0	0	0.000733852	0	7.33852e-05	0	0	0	0	0.000113413	0	3.33569e-05	0
ASV0118	Bacteria	Proteobacteria	Gammaproteobacteria	Burkholderiales	Burkholderiaceae	Limnobacter		0	0.00116749	0	0	0	0	2.00141e-05	0	0	0	0	0	0	0	0	0	0	0	0	0	0
ASV0119	Bacteria	Bacteroidota	Bacteroidia	Sphingobacteriales	Sphingobacteriaceae	Pedobacter		0	0	0	0	0	0	0	0	0	0	0.00112079	0	0	0	0	0	0	5.3371e-05	0	0	0
ASV0120	Bacteria	Proteobacteria	Gammaproteobacteria	Enterobacterales	Erwiniaceae			0	6.00424e-05	1.33428e-05	0	0	6.67138110931725E / 06	6.67138110931725E / 06	0	0	6.67138110931725E / 06	6.67138110931725E / 06	1.33428e-05	2.00141e-05	3.33569e-05	2.00141e-05	6.67138110931725E / 06	0.000400283	6.67138110931725E / 06	1.33428e-05	6.67138110931725E / 06	0.000520368
ASV0121	Bacteria	Proteobacteria	Gammaproteobacteria	Enterobacterales	Yersiniaceae	Serratia	Serratia rubidaea	0.000166785	0	0	0.000246841	0	0	0	0.000253512	0.000213484	0	0	0.000260184	0	0	0	0	0	0	0	0	0
ASV0122	Bacteria	Verrucomicrobiota	Verrucomicrobiae	Verrucomicrobiales	Verrucomicrobiaceae	Prosthecobacter		0	0	0	0	0	0	0	0	0	0	0.00113413	0	0	0	0	0	0	0	0	0	0
ASV0123	Bacteria	Patescibacteria	Saccharimonadia	Saccharimonadales				0	0.000793894	0	0	0	0	0	0	0	0	0	0	8.6728e-05	0	0	0.000126756	6.67138110931725E / 06	0	0	0	9.33993e-05
ASV0124	Bacteria	Proteobacteria	Alphaproteobacteria	Sphingomonadales	Sphingomonadaceae	Sphingobium	Sphingobium yanoikuyae	0	0	4.00283e-05	0.000333569	0	0	0	2.66855e-05	0	0	0	0.000653795	0	0	0	0	0	0	0	0	0
ASV0125	Bacteria	Proteobacteria	Gammaproteobacteria	Enterobacterales	Enterobacteriaceae	Klebsiella		0	0.00014677	0	0	0	0	0	0	0	0	0	0.000807237	0	8.00566e-05	0	0	0	0	0	0	0
ASV0126	Bacteria	Verrucomicrobiota	Verrucomicrobiae	Verrucomicrobiales	Verrucomicrobiaceae	Prosthecobacter		0	0	0	0	0	0	0	0	0	0	0.00102739	0	0	0	0	0	0	0	0	0	0
ASV0127	Bacteria	Firmicutes	Bacilli	Lactobacillales	Lactobacillaceae	Lactobacillus	Lactobacillus johnsonii	0	0	0	2.66855e-05	0	0	0	0	0	0	0.000913979	0	4.00283e-05	0	0	0	0	0	0	0	4.66997e-05
ASV0128	Unassigned							0	0.000120085	0.00038694	0	0	0	0	0	0	0	0	0	0	0	0.000513696	0	0	0	0	0	0
ASV0129	Bacteria	Bacteroidota	Bacteroidia	Flavobacteriales	Flavobacteriaceae	Myroides	Myroides indicus	0	0	0	0	0	0	0	0.000567067	0	0	0	0	0	0	0	0.000446983	0	0	0	0	0
ASV0130	Bacteria	Proteobacteria	Gammaproteobacteria	Enterobacterales	Yersiniaceae	Serratia		3.33569e-05	0	0	0.000106742	0.000767209	0	0	0	0	0	0	0	0	0	3.33569e-05	0	2.66855e-05	0	0	2.00141e-05	0
ASV0131	Bacteria	Firmicutes	Bacilli	Lactobacillales	Enterococcaceae	Enterococcus		0	0	0	0	0	0	0.00096735	0	0	0	0	0	0	0	0	0	0	0	0	0	0
ASV0132	Bacteria	Proteobacteria	Gammaproteobacteria	Enterobacterales	Enterobacteriaceae	Klebsiella		0	0	0	0	0	0	0	0	4.00283e-05	0	8.00566e-05	0.000707166	0	0	0	0	0	0	0	0.000133428	0
ASV0133	Bacteria	Proteobacteria	Gammaproteobacteria	Burkholderiales	Neisseriaceae			0	0	0.000220156	5.3371e-05	0	0	0	0	0	8.6728e-05	0	0	0.000446983	0.000140099	0	0	0	0	0	0	0
ASV0134	Bacteria	Proteobacteria	Gammaproteobacteria	Xanthomonadales	Xanthomonadaceae	Stenotrophomonas		0	0	0	0	0	0	0	0	0	0	0.000947336	0	0	0	0	0	0	0	0	0	0
ASV0135	Bacteria	Desulfobacterota	Desulfovibrionia	Desulfovibrionales	Desulfovibrionaceae	Desulfovibrio	Desulfovibrio fairfieldensis	0	0	0	1.33428e-05	0	0	0	0	0	0	0.00086728	0	0	0	0	0	0	6.00424e-05	0	0	0
ASV0136	Bacteria	Firmicutes	Clostridia	Lachnospirales	Lachnospiraceae	Blautia	Lachnospiraceae bacterium	0	0	0	6.00424e-05	0	2.66855e-05	0	0	0	0	0.000707166	0	0.000120085	0	0	0	0	0	0	0	0
ASV0137	Bacteria	Proteobacteria	Gammaproteobacteria	Xanthomonadales	Xanthomonadaceae	Stenotrophomonas		0	0	0	0	0	0	0	0	0	0	0.000907308	0	0	0	0	0	0	0	0	0	0
ASV0138	Bacteria	Bacteroidota	Bacteroidia	Sphingobacteriales	Sphingobacteriaceae	Mucilaginibacter		0	0	0	0	0	0	0	0	0	0	0.000887294	0	0	0	0	0	0	1.33428e-05	0	0	0
ASV0139	Bacteria	Proteobacteria	Alphaproteobacteria	Rhizobiales	Rhizobiaceae	Ochrobactrum		0	0	0	0	0	0.000887294	0	0	0	0	0	0	0	0	0	0	0	0	0	0	0
ASV0140	Bacteria	Bacteroidota	Bacteroidia	Flavobacteriales	Flavobacteriaceae	Flavobacterium		0	0	0	0	0	0	0	0	0	0	0.000880622	0	0	0	0	0	0	0	0	0	0
ASV0141	Bacteria	Proteobacteria	Gammaproteobacteria	Xanthomonadales	Xanthomonadaceae	Stenotrophomonas		0	0	0	0	0	0	0	0	0	0	0.000880622	0	0	0	0	0	0	0	0	0	0
ASV0142	Bacteria	Proteobacteria	Gammaproteobacteria	Enterobacterales	Yersiniaceae	Serratia	Serratia rubidaea	0.000120085	1.33428e-05	0	6.00424e-05	0	2.66855e-05	1.33428e-05	8.00566e-05	8.00566e-05	6.67138110931725E / 06	1.33428e-05	0.000120085	6.67138110931725E / 06	6.67138110931725E / 06	0.000100071	0	0	9.33993e-05	0	9.33993e-05	4.66997e-05
ASV0143	Bacteria	Firmicutes	Bacilli	Lactobacillales	Carnobacteriaceae	Granulicatella		0	0.000133428	0.000186799	3.33569e-05	0	0	0	0	0	0	0	8.00566e-05	0	0	0	0.00019347	0	0	0	0.000246841	0
ASV0144	Bacteria	Bacteroidota	Bacteroidia	Flavobacteriales	Weeksellaceae	Cloacibacterium		0	0	0.000547053	0	0	0	0	0	0	0	0.000313555	0	0	0	0	0	0	0	0	0	0
ASV0145	Bacteria	Proteobacteria	Alphaproteobacteria	Sphingomonadales	Sphingomonadaceae	Sphingomonas		0	0	0	0	0	0	0	0	0	0	0	0	0.000373597	0.000466997	0	0	0	0	0	0	0
ASV0146	Bacteria	Proteobacteria	Alphaproteobacteria	Rhizobiales	Xanthobacteraceae	Bradyrhizobium		0	5.3371e-05	2.00141e-05	0.000180127	0	0	0	0	0	3.33569e-05	6.00424e-05	0.000233498	0	0	0.000160113	8.6728e-05	0	0	0	0	0
ASV0147	Bacteria	Proteobacteria	Gammaproteobacteria	Pseudomonadales	Pseudomonadaceae	Pseudomonas		0	0	0	0	0	0	0	0	0	0	0.000253512	0.000560396	0	0	0	0	0	0	0	0	0
ASV0148	Bacteria	Bacteroidota	Bacteroidia	Flavobacteriales	Flavobacteriaceae	Capnocytophaga	Capnocytophaga gingivalis	0	8.00566e-05	0	0	0	0	0	0	0	0	0.000106742	0	0.000213484	0	0	0	0	0.000360255	0	4.66997e-05	0
ASV0149	Bacteria	Proteobacteria	Gammaproteobacteria	Enterobacterales	Enterobacteriaceae	Escherichia / Shigella		0.000740523	0	0	0	0	0	0	0	0	0	0	0	0	0	6.67138e-05	0	0	0	0	0	0
ASV0150	Bacteria	Proteobacteria	Alphaproteobacteria	Rhizobiales	Beijerinckiaceae	Methylobacterium / Methylorubrum	Methylobacterium adhaesivum	0	0	0	0	0	0	0	0	0	0	0	0	0	0.000780552	0	0	0	0	0	0	0
ASV0151	Bacteria	Proteobacteria	Gammaproteobacteria	Xanthomonadales	Xanthomonadaceae	Stenotrophomonas		0	0	0	0	0	0	0	0	0	0	0.00077388	0	0	0	0	0	0	0	0	0	0
ASV0152	Bacteria	Firmicutes	Bacilli	Staphylococcales	Staphylococcaceae	Staphylococcus		0.000493682	0	0	0	0	0	0	0	0	0	0	0	0	0	0.000166785	0	0	0	0.000106742	0	0
ASV0153	Bacteria	Proteobacteria	Alphaproteobacteria	Acetobacterales	Acetobacteraceae	Asaia	Asaia krungthepensis	0	0	0	0	0	0	0	0	0	0	0	0	0	0	0	0.000767209	0	0	0	0	0
ASV0154	Bacteria	Proteobacteria	Gammaproteobacteria	Burkholderiales	Comamonadaceae			0	0	0.000767209	0	0	0	0	0	0	0	0	0	0	0	0	0	0	0	0	0	0
ASV0155	Bacteria	Firmicutes	Clostridia	Lachnospirales	Lachnospiraceae	Fusicatenibacter		0	0	0	0	0	0	0	0	0	0	0.000740523	0	0	0	0	0	0	2.00141e-05	0	0	0
ASV0156	Bacteria	Proteobacteria	Gammaproteobacteria	Pseudomonadales	Pseudomonadaceae	Pseudomonas		0	8.00566e-05	0	0	0	0	0	0	0.000593753	0	0	0	0	0	5.3371e-05	0	3.33569e-05	0	0	0	0
ASV0157	Bacteria	Proteobacteria	Gammaproteobacteria	Enterobacterales	Enterobacteriaceae	Klebsiella		0	0	4.66997e-05	0	2.66855e-05	0	3.33569e-05	0	0	0	0.000100071	0.000520368	0	0	0	0	0	3.33569e-05	0	0	0
ASV0158	Bacteria	Bacteroidota	Bacteroidia	Bacteroidales	Muribaculaceae	Muribaculaceae		0.000700495	0	0	0	0	0	0	0	0	2.00141e-05	0	3.33569e-05	0	0	0	0	0	0	0	0	0
ASV0159	Bacteria	Firmicutes	Clostridia	Lachnospirales	Lachnospiraceae	Lachnospiraceae NK4A136 group		0	0	0	0	0	2.00141e-05	0	0	0	0	0.000667138	0	0	0	0	3.33569e-05	0	0	0	0	2.66855e-05
ASV0160	Bacteria	Firmicutes	Clostridia	Lachnospirales	Lachnospiraceae	Cellulosilyticum		0	0.000707166	0	0	0	0	6.67138110931725E / 06	0	0	0	0	0	0	0	0	2.00141e-05	0	0	0	0	0
ASV0161	Bacteria	Firmicutes	Clostridia	Oscillospirales	Ruminococcaceae	Faecalibacterium		0	0	0	0	0	0	0	0	0	0	0	0	0.000707166	2.00141e-05	0	0	0	0	0	0	0
ASV0162	Bacteria	Proteobacteria	Gammaproteobacteria	Pseudomonadales	Pseudomonadaceae	Pseudomonas		0	0	0	0.000727181	0	0	0	0	0	0	0	0	0	0	0	0	0	0	0	0	0
ASV0163	Unassigned							0	0	0	0.000720509	0	0	0	0	0	0	0	0	0	0	0	0	0	0	0	0	0
ASV0164	Bacteria	Proteobacteria	Gammaproteobacteria	Pseudomonadales	Moraxellaceae	Enhydrobacter		0	0	2.00141e-05	0.000333569	0	0	0	0	0	0	0	0	0	0	0	0	2.00141e-05	0	0.000346912	0	0
ASV0165	Unassigned							0	0	0	0	0	0	0	0	0	0	0	0	0.000707166	0	0	0	0	0	0	0	0
ASV0166	Bacteria	Proteobacteria	Gammaproteobacteria	Enterobacterales	Yersiniaceae	Serratia		0	0	0	0	0	0	0.000220156	0	0	0	0	0	0	0	0	0	0.000487011	0	0	0	0
ASV0167	Bacteria	Cyanobacteria	Cyanobacteriia	Chloroplast	Chloroplast	Chloroplast		0	0	0	0	0	0	0	0	0	0	0.000520368	0	0.000166785	0	0	0	0	0	0	0	0
ASV0168	Bacteria	Bacteroidota	Bacteroidia	Bacteroidales	Bacteroidaceae	Bacteroides		0	0	0.000687152	0	0	0	0	0	0	0	0	0	0	0	0	0	0	0	0	0	0
ASV0169	Bacteria	Proteobacteria	Gammaproteobacteria	Enterobacterales	Yersiniaceae	Serratia	Serratia rubidaea	0	0	0	0	0	0	0	0	0	0	0	0	0	0	0	0	0	0.000687152	0	0	0
ASV0170	Bacteria	Actinobacteriota	Actinobacteria	Corynebacteriales	Corynebacteriaceae	Lawsonella		0	0	0	0	0	0	0	0	0	0	0	0	0.000593753	0	0	0	0	0	8.6728e-05	0	0
ASV0171	Bacteria	Firmicutes	Bacilli	Lactobacillales	Streptococcaceae	Streptococcus	Streptococcus salivarius	0	0	0	0	0	0	0	0	0	0	0.000100071	0	0.00058041	0	0	0	0	0	0	0	0
ASV0172	Bacteria	Firmicutes	Bacilli	Lactobacillales	Lactobacillaceae	Lactobacillus	Lactobacillus reuteri	0	0	0	0	0	0	0	0	0	0	8.6728e-05	0	0	0	0	0.000513696	0	0	0	0	7.33852e-05
ASV0173	Bacteria	Firmicutes	Bacilli	Bacillales	Planococcaceae	Rummeliibacillus		0	0.000260184	0	0	0	0	0	0	0	0.000120085	0	0.000293541	0	0	0	0	0	0	0	0	0
ASV0174	Bacteria	Firmicutes	Clostridia	Clostridiales	Clostridiaceae	Clostridium (sensu stricto 1)	Clostridium butyricum	0.000600424	0	0	0	0	0	0	1.33428e-05	0	0	0	6.00424e-05	0	0	0	0	0	0	0	0	0
ASV0175	Bacteria	Proteobacteria	Gammaproteobacteria	Enterobacterales	Yersiniaceae	Serratia	Serratia rubidaea	0	0	0	0	0	0	0	0	0	0	0	0	0	0	0	0	0	0.000673809	0	0	0
ASV0176	Bacteria	Chloroflexi	Anaerolineae	SBR1031	A4b	A4b		0	0	0	0	0	0	0	0	0	0	0.000667138	0	0	0	0	0	0	0	0	0	0
ASV0177	Bacteria	Firmicutes	Bacilli	Bacillales	Bacillaceae	Bacillus		0	0.000460325	0	0	0	0	0	0	0	0	0	0.000200141	0	0	0	0	0	0	0	0	0
ASV0178	Bacteria	Actinobacteriota	Actinobacteria	Corynebacteriales	Corynebacteriaceae	Corynebacterium	Corynebacterium kroppenstedtii	0	0	0.000260184	0	0	2.66855e-05	0	0	0	0	4.66997e-05	0	0.000100071	0	0	0.000220156	0	0	0	0	0
ASV0179	Bacteria	Proteobacteria	Alphaproteobacteria	Rhizobiales	Beijerinckiaceae	Methylobacterium / Methylorubrum		0	0	0	0	0	7.33852e-05	0	0	0	0	0	0	0	9.33993e-05	0	0.000487011	0	0	0	0	0
ASV0180	Bacteria	Proteobacteria	Gammaproteobacteria	Enterobacterales	Enterobacteriaceae			0	0	0.000106742	0	0	0	0	0	0	0	0	0.000113413	0	0	0	0	9.33993e-05	0	0	0.00034024	0
ASV0181	Bacteria	Proteobacteria	Gammaproteobacteria	Burkholderiales	Alcaligenaceae	Pusillimonas		0	0.000360255	0	0	0	0	0	0	0	0	0	0.000286869	0	0	0	0	0	0	0	0	0
ASV0182	Bacteria	Firmicutes	Clostridia	Lachnospirales	Lachnospiraceae	Lachnospiraceae NK4A136 group		0	0	0	0	0	0	0	0	0	0	0.000633781	0	0	0	0	0	0	0	0	0	0
ASV0183	Bacteria	Proteobacteria	Alphaproteobacteria	Caulobacterales	Caulobacteraceae	Caulobacter		0	0	0	0	0	0	0	0	0.000113413	0	0	0	0	0	0	2.66855e-05	0	0	0.000493682	0	0
ASV0184	Bacteria	Proteobacteria	Gammaproteobacteria	Enterobacterales	Yersiniaceae	Serratia	Serratia rubidaea	0	0	0	0	0	0	0	0	0	0	0	0	0	0	0	0	0	0.000620438	0	0	0
ASV0185	Bacteria	Firmicutes	Clostridia	Lachnospirales	Lachnospiraceae	Blautia		0.000106742	0	0	2.00141e-05	0.000106742	0	0	0	0	4.00283e-05	0.000333569	0	0	0	0	0	0	0	0	0	0
ASV0186	Bacteria	Proteobacteria	Gammaproteobacteria	Enterobacterales	Enterobacteriaceae	Klebsiella		0	0	0	0	0	0	0	0	0	0	0	0.000607096	0	0	0	0	0	0	0	0	0
ASV0187	Bacteria	Firmicutes	Bacilli	Acholeplasmatales	Acholeplasmataceae	Acholeplasma		0.000600424	0	0	0	0	0	0	0	0	0	0	0	0	0	0	0	0	0	0	0	0
ASV0188	Bacteria	Proteobacteria	Alphaproteobacteria	Sphingomonadales	Sphingomonadaceae	Sphingomonas		0	0	0	0	9.33993e-05	0	0	0	0	0	0.000280198	0	0	0	0	0.000220156	0	0	0	0	0
ASV0189	Bacteria	Firmicutes	Bacilli	Bacillales	Bacillaceae	Oceanobacillus	Oceanobacillus caeni	0	0.000366926	0	0	0	0	0	0	0	0	0	0	0	0	0	0.000213484	0	0	0	0	0
ASV0190	Bacteria	Bacteroidota	Bacteroidia	Bacteroidales	Muribaculaceae	Muribaculaceae		0	0	0	0	0	0	0	0	0	0	0	0.00058041	0	0	0	0	0	0	0	0	0
ASV0191	Bacteria	Proteobacteria	Alphaproteobacteria	Sphingomonadales	Sphingomonadaceae	Sphingomonas		0	0	0	0	0	0	0	0	0	0	0	0	0	0.00058041	0	0	0	0	0	0	0
ASV0192	Bacteria	Proteobacteria	Gammaproteobacteria	Enterobacterales	Yersiniaceae	Serratia		0	0	0	0	0	0	0.000280198	0	0	0	0	0	0	0	0	0	0.000300212	0	0	0	0
ASV0193	Bacteria	Actinobacteriota	Actinobacteria	Corynebacteriales	Tsukamurellaceae	Tsukamurella		0	0	0	0	0	0	0	0	0	0	0	0	0	0	0	0	0	0	0.000573739	0	0
ASV0194	Bacteria	Bacteroidota	Bacteroidia	Flavobacteriales	Flavobacteriaceae	Myroides	Myroides indicus	0	0	0	0	0	0	0	0.000320226	0	0	0	0	0	0	0	0.000253512	0	0	0	0	0
ASV0195	Bacteria	Proteobacteria	Alphaproteobacteria	Rhizobiales	Rhizobiaceae	Ochrobactrum		0	0	0	0	0	0	0	0	0	0	0	0	0.000573739	0	0	0	0	0	0	0	0
ASV0196	Bacteria	Proteobacteria	Alphaproteobacteria	Rhodobacterales	Rhodobacteraceae			0	0.000560396	1.33428e-05	0	0	0	0	0	0	0	0	0	0	0	0	0	0	0	0	0	0
ASV0197	Bacteria	Proteobacteria	Gammaproteobacteria	Burkholderiales	Burkholderiaceae	Ralstonia		0	0	0	0	0	0	0	0	0	0	0.000573739	0	0	0	0	0	0	0	0	0	0
ASV0198	Bacteria	Firmicutes	Clostridia	Lachnospirales	Lachnospiraceae			0.000553725	0	0	0	0	0	0	0	0	2.00141e-05	0	0	0	0	0	0	0	0	0	0	0
ASV0199	Bacteria	Desulfobacterota	Desulfovibrionia	Desulfovibrionales	Desulfovibrionaceae	Desulfovibrio	Desulfovibrio fairfieldensis	0	0	0	0	0	0	0	0	0	0	0.000567067	0	0	0	0	0	0	0	0	0	0
ASV0200	Bacteria	Firmicutes	Bacilli	Staphylococcales	Staphylococcaceae	Staphylococcus		0.000120085	0	0	0	0	0	0	0	0	0	0	0	0	0.000233498	0	0	0.000120085	0	0	0	9.33993e-05
ASV0201	Bacteria	Bacteroidota	Bacteroidia	Bacteroidales	Tannerellaceae	Parabacteroides	Parabacteroides merdae	0	0	0	0.000527039	0	0	0	0	0	0	0	0	3.33569e-05	0	0	0	0	0	0	0	0
ASV0202	Bacteria	Bacteroidota	Bacteroidia	Flavobacteriales	Flavobacteriaceae	Myroides	Myroides indicus	0	0	0	0	0	0	0	0.000246841	0	0	0	0	0	0	0	0.000313555	0	0	0	0	0
ASV0203	Bacteria	Firmicutes	Bacilli	Lactobacillales	Streptococcaceae	Streptococcus		0	0.000547053	0	0	0	0	0	0	0	0	0	0	0	0	0	0	0	0	0	0	0
ASV0204	Bacteria	Firmicutes	Clostridia	Clostridiales	Clostridiaceae	Clostridium (sensu stricto 1)	Clostridium perfringens	0.000513696	0	0	0	0	0	0	0	0	3.33569e-05	0	0	0	0	0	0	0	0	0	0	0
ASV0205	Bacteria	Proteobacteria	Alphaproteobacteria	Rhodobacterales	Rhodobacteraceae	Nautella		0	0.000547053	0	0	0	0	0	0	0	0	0	0	0	0	0	0	0	0	0	0	0
ASV0206	Bacteria	Bacteroidota	Bacteroidia	Sphingobacteriales	Sphingobacteriaceae	Pedobacter		0	0	0	0	0	0	0	0	0	0	0.000540382	0	0	0	0	0	0	0	0	0	0
ASV0207	Bacteria	Proteobacteria	Gammaproteobacteria	Pseudomonadales	Pseudomonadaceae	Pseudomonas		0	0	0	9.33993e-05	0	0	0	0	0	0	0	0	0	0	0.000446983	0	0	0	0	0	0
ASV0208	Bacteria	Proteobacteria	Gammaproteobacteria	Burkholderiales	Burkholderiaceae	Lautropia		0	0.00024017	0	0	6.67138110931725E / 06	0	0	1.33428e-05	0	0	0	0	8.6728e-05	2.66855e-05	0	0.000166785	0	0	0	0	0
ASV0209	Bacteria	Proteobacteria	Gammaproteobacteria	Burkholderiales	Alcaligenaceae	Pusillimonas		0	0.000507025	0	0	0	0	0	0	0	0	0	0	0	0	3.33569e-05	0	0	0	0	0	0
ASV0210	Bacteria	Proteobacteria	Gammaproteobacteria	Xanthomonadales	Xanthomonadaceae	Luteimonas		0	8.6728e-05	0	0	0	0	0	0	0	0	0.000453654	0	0	0	0	0	0	0	0	0	0
ASV0211	Bacteria	Firmicutes	Bacilli	Lactobacillales	Leuconostocaceae	Weissella	Weissella paramesenteroides	0	0	6.67138110931725E / 06	0	0	0	0	0	0	0	0	0	1.33428e-05	0.000493682	0	0	2.00141e-05	0	0	0	0
ASV0212	Bacteria	Proteobacteria	Gammaproteobacteria	Pseudomonadales	Pseudomonadaceae	Pseudomonas		0	0	5.3371e-05	0	0	0	0	0	0	0	0.000480339	0	0	0	0	0	0	0	0	0	0
ASV0213	Bacteria	Proteobacteria	Gammaproteobacteria	Pseudomonadales	Pseudomonadaceae	Pseudomonas		0	0	0	0	0	0	0	0	0	0	0.00053371	0	0	0	0	0	0	0	0	0	0
ASV0214	Bacteria	Proteobacteria	Gammaproteobacteria	Burkholderiales	Burkholderiaceae	Ralstonia		0	0	0	0.00053371	0	0	0	0	0	0	0	0	0	0	0	0	0	0	0	0	0
ASV0215	Bacteria	Proteobacteria	Gammaproteobacteria	Enterobacterales	Enterobacteriaceae			0	0	0.00053371	0	0	0	0	0	0	0	0	0	0	0	0	0	0	0	0	0	0
ASV0216	Bacteria	Firmicutes	Negativicutes	Veillonellales / Selenomonadales	Veillonellaceae	Dialister	Dialister invisus	0	0	0.000266855	0	0	0	0	0	0	0	0	1.33428e-05	4.00283e-05	0	0	0.000200141	0	0	0	0	0
ASV0217	Bacteria	Proteobacteria	Alphaproteobacteria	Rhizobiales	Rhizobiaceae	Ochrobactrum		0	0	0	0	0.000180127	0	0	0	0	0	0	0.00034024	0	0	0	0	0	0	0	0	0
ASV0218	Bacteria	Proteobacteria	Gammaproteobacteria	Pseudomonadales	Pseudomonadaceae	Pseudomonas	Pseudomonas flexibilis	0	0.000353583	0	0	0	0	8.00566e-05	0	0	0	0	0	0	0	0	0	0	8.6728e-05	0	0	0
ASV0219	Bacteria	Proteobacteria	Gammaproteobacteria	Enterobacterales	Yersiniaceae	Serratia	Serratia rubidaea	0	0	0	0	0	0	0	0	0	0	0	0	0	0	0	0	0	0.000520368	0	0	0
ASV0220	Bacteria	Firmicutes	Bacilli	Lactobacillales	Streptococcaceae	Streptococcus		0	0.000233498	0	0	0	0	0	0	0	0	0	0	0	0	0	0.000220156	0	0	6.00424e-05	0	0
ASV0221	Bacteria	Bacteroidota	Bacteroidia	Bacteroidales	Rikenellaceae			0	0	0.000513696	0	0	0	0	0	0	0	0	0	0	0	0	0	0	0	0	0	0
ASV0222	Bacteria	Fusobacteriota	Fusobacteriia	Fusobacteriales	Fusobacteriaceae	Fusobacterium		0	0	0	0	0	0	0	0	0	0	0	0	0.000513696	0	0	0	0	0	0	0	0
ASV0223	Bacteria	Proteobacteria	Alphaproteobacteria	Rhizobiales	Rhizobiaceae	Ochrobactrum		2.00141e-05	0	6.67138110931725E / 06	2.66855e-05	0	0	0	0	0	6.67138110931725E / 06	0	0.000233498	0	0	3.33569e-05	0	6.67138110931725E / 06	0.000120085	0	6.00424e-05	0
ASV0224	Bacteria	Firmicutes	Clostridia	Oscillospirales	Oscillospiraceae			0	0	0	0	0	0	0	0	0	0	0	0	0	0	0	0	0	0	0.000507025	0	0
ASV0225	Bacteria	Proteobacteria	Gammaproteobacteria	Pseudomonadales	Moraxellaceae	Acinetobacter		0	0	0	0.000493682	0	0	0	0	0	0	0	0	0	0	0	0	0	0	0	1.33428e-05	0
ASV0226	Bacteria	Firmicutes	Bacilli	Paenibacillales	Paenibacillaceae	Paenibacillus	Paenibacillus montaniterrae	0	0.000153442	0	0	0	0	0	0	0	0	0	0	0	0	0	0	0	0	0.000346912	0	0
ASV0227	Bacteria	Proteobacteria	Gammaproteobacteria	Pseudomonadales	Pseudomonadaceae	Pseudomonas		0	0	0	0	0	0	0	0	0	0	0.000500354	0	0	0	0	0	0	0	0	0	0
ASV0228	Bacteria	Firmicutes	Bacilli	Staphylococcales	Staphylococcaceae	Staphylococcus		0	0.000493682	0	0	0	0	0	0	0	0	0	0	0	0	0	0	0	0	0	0	0
ASV0229	Bacteria	Firmicutes	Clostridia	Oscillospirales	Ruminococcaceae	Subdoligranulum		0	0	2.66855e-05	0	0	0	0	0	0	0	0	0	0.000460325	0	0	0	0	0	0	0	0
ASV0230	Bacteria	Bacteroidota	Bacteroidia	Bacteroidales	Prevotellaceae	Prevotella	Prevotella corporis	0.000460325	0	0	0	0	0	0	2.66855e-05	0	0	0	0	0	0	0	0	0	0	0	0	0
ASV0231	Bacteria	Proteobacteria	Gammaproteobacteria	Enterobacterales	Enterobacteriaceae	Klebsiella		0	0	0	0	0	0	0	0	0	0	0.000206813	0.000233498	0	0	0	0	0	0	0	4.66997e-05	0
ASV0232	Bacteria	Firmicutes	Bacilli	Lactobacillales	Streptococcaceae	Streptococcus		0	0	0	0	0	0	0	0	0	0	0	0	0	0	0	0	0	0	0.000480339	0	0
ASV0233	Bacteria	Firmicutes	Clostridia	Oscillospirales	Oscillospiraceae	NK4A214 group		0	0	0	0	0	0	0	0	0	0	0.000453654	0	0	0	0	0	0	2.66855e-05	0	0	0
ASV0234	Bacteria	Bacteroidota	Bacteroidia	Sphingobacteriales	Sphingobacteriaceae	Sphingobacterium		0	0.000160113	0	0	0	0	0	0	0	0	0.000320226	0	0	0	0	0	0	0	0	0	0
ASV0235	Bacteria	Proteobacteria	Alphaproteobacteria	Rhizobiales	Rhizobiaceae	Ochrobactrum		0	0	0	0	0	0	0	0	0	0	0	0	0.000480339	0	0	0	0	0	0	0	0
ASV0236	Bacteria	Proteobacteria	Gammaproteobacteria	Burkholderiales	Alcaligenaceae	Bordetella		0	0	0	0.000480339	0	0	0	0	0	0	0	0	0	0	0	0	0	0	0	0	0
ASV0237	Bacteria	Proteobacteria	Gammaproteobacteria	Enterobacterales	Enterobacteriaceae	Escherichia / Shigella		0.000480339	0	0	0	0	0	0	0	0	0	0	0	0	0	0	0	0	0	0	0	0
ASV0238	Bacteria	Firmicutes	Bacilli	Erysipelotrichales	Erysipelotrichaceae	Faecalibaculum		0	0	0	0	0	0	0	0	0	0	0.000473668	0	0	0	0	0	0	0	0	0	0
ASV0239	Bacteria	Proteobacteria	Alphaproteobacteria	Rhizobiales	Rhizobiaceae	Ochrobactrum		0	0	0	0.000473668	0	0	0	0	0	0	0	0	0	0	0	0	0	0	0	0	0
ASV0240	Bacteria	Proteobacteria	Gammaproteobacteria	Pseudomonadales	Pseudomonadaceae	Pseudomonas		0	0	0	0	0	0	0	0	0.000473668	0	0	0	0	0	0	0	0	0	0	0	0
ASV0241	Bacteria	Proteobacteria	Gammaproteobacteria	Enterobacterales	Yersiniaceae	Serratia		0	0	0	0	0	0	0.000153442	0	0	0	0	0	0	0	0	0	0.000320226	0	0	0	0
ASV0242	Bacteria	Bacteroidota	Bacteroidia	Bacteroidales	Dysgonomonadaceae	Fermentimonas		0	0	0	0.000453654	0	0	6.67138110931725E / 06	0	0	0	0	0	0	0	0	0	0	0	0	0	0
ASV0243	Bacteria	Proteobacteria	Alphaproteobacteria	Rhizobiales	Rhizobiaceae			0	0	0	0	0	0	0	0	0	0	0	0	0	0	0	0.000460325	0	0	0	0	0
ASV0244	Bacteria	Actinobacteriota	Actinobacteria	Micrococcales	Micrococcaceae	Micrococcus		0	0.000453654	0	0	0	0	0	0	0	0	0	0	0	0	0	0	0	0	0	0	0
ASV0245	Bacteria	Actinobacteriota	Actinobacteria	Corynebacteriales	Corynebacteriaceae	Corynebacterium		0	0.000113413	0	0	0	0	0	0	0	0	0	0	0.000273527	0	6.67138e-05	0	0	0	0	0	0
ASV0246	Bacteria	Proteobacteria	Alphaproteobacteria	Rhizobiales	Rhizobiaceae	Ochrobactrum		0	0	0	0	0.000453654	0	0	0	0	0	0	0	0	0	0	0	0	0	0	0	0
ASV0247	Bacteria	Proteobacteria	Gammaproteobacteria	Enterobacterales	Enterobacteriaceae			0	0	0	0.000453654	0	0	0	0	0	0	0	0	0	0	0	0	0	0	0	0	0
ASV0248	Bacteria	Firmicutes	Clostridia	Peptostreptococcales / Tissierellales	Peptostreptococcales / Tissierellales	Tissierella		0	0	0	0	0	0	0	0	0	0	0	0.00043364	0	0	1.33428e-05	0	0	0	0	0	0
ASV0249	Bacteria	Proteobacteria	Alphaproteobacteria	Rhizobiales	Rhizobiaceae			0	0	0	0	0	0	0	0	0	0	0	0	0	0	0	0	0	0.000446983	0	0	0
ASV0250	Bacteria	Firmicutes	Clostridia	Lachnospirales	Lachnospiraceae			0	0	0	0	0	0	0	2.00141e-05	0	0	0	0.000420297	0	0	0	0	0	0	0	0	0
ASV0251	Bacteria	Proteobacteria	Alphaproteobacteria	Azospirillales	Azospirillaceae	Skermanella		0	0.000420297	0	0	0	0	0	0	0	0	0	0	2.00141e-05	0	0	0	0	0	0	0	0
ASV0252	Bacteria	Actinobacteriota	Actinobacteria	Micrococcales	Micrococcaceae	Rothia	Rothia endophytica	0	0	0	0	0	0	0	0	0	0	0	0	0.00043364	0	0	0	0	0	0	0	0
ASV0253	Bacteria	Firmicutes	Bacilli	Erysipelotrichales	Erysipelotrichaceae	Faecalibaculum		0	0	0	0	0	0	0	0	0	0	0.00043364	0	0	0	0	0	0	0	0	0	0
ASV0254	Bacteria	Firmicutes	Bacilli	Bacillales	Bacillaceae	Bacillus	Bacillus thermolactis	0	0.00043364	0	0	0	0	0	0	0	0	0	0	0	0	0	0	0	0	0	0	0
ASV0255	Bacteria	Proteobacteria	Alphaproteobacteria	Rhizobiales	Rhizobiaceae	Ochrobactrum		0	0	0	0	0.000133428	0	0	0	0	0	0	0	0.000300212	0	0	0	0	0	0	0	0
ASV0256	Bacteria	Proteobacteria	Gammaproteobacteria	Burkholderiales	Comamonadaceae	Pelomonas		0	0	0	0	0	0	0	0	0	0	0	0	0	0	0	0	0	0	0.00043364	0	0
ASV0257	Bacteria	Proteobacteria	Alphaproteobacteria	Sphingomonadales	Sphingomonadaceae	Sphingomonas		0	0	0	0	0	0	0	0.000180127	0	0	0	0	0	0	0	0.000253512	0	0	0	0	0
ASV0258	Bacteria	Firmicutes	Bacilli	Staphylococcales	Staphylococcaceae	Staphylococcus		0	0.000426968	0	0	0	0	0	0	0	0	0	0	0	0	0	0	0	0	0	0	0
ASV0259	Bacteria	Bacteroidota	Bacteroidia	Bacteroidales	Bacteroidaceae	Bacteroides		0	0	0	0	0	0	0	0	0	0	0.000426968	0	0	0	0	0	0	0	0	0	0
ASV0260	Bacteria	Bacteroidota	Bacteroidia	Bacteroidales	Prevotellaceae	Prevotella	Prevotella veroralis	0	0	0	0	0	0	0	0	0	1.33428e-05	0	0	0	0	0	0.000413626	0	0	0	0	0
ASV0261	Bacteria	Proteobacteria	Gammaproteobacteria	Enterobacterales	Enterobacteriaceae	Escherichia / Shigella		0.000426968	0	0	0	0	0	0	0	0	0	0	0	0	0	0	0	0	0	0	0	0
ASV0262	Bacteria	Actinobacteriota	Coriobacteriia	Coriobacteriales	Atopobiaceae	Atopobium		0	0	0	0	0	0	0	0	0	0	0	0	0	0	0	0.000420297	0	0	0	0	0
ASV0263	Bacteria	Bacteroidota	Bacteroidia	Bacteroidales	Bacteroidaceae	Bacteroides		0	0	0	0	0	0	0	0	0	0	0	0	0	0.000420297	0	0	0	0	0	0	0
ASV0264	Bacteria	Proteobacteria	Gammaproteobacteria	Pasteurellales	Pasteurellaceae	Haemophilus		0	0.000333569	0	0	0	0	0	0	0	0	0	0	0	0	0	0	0	4.00283e-05	0	0	4.66997e-05
ASV0265	Bacteria	Actinobacteriota	Actinobacteria	Corynebacteriales	Corynebacteriaceae	Corynebacterium	Corynebacterium tuberculostearicum	0	0	0	0.000413626	0	0	0	0	0	0	0	0	0	0	0	0	0	0	0	0	0
ASV0266	Bacteria	Firmicutes	Bacilli	Lactobacillales	Enterococcaceae	Enterococcus		0	0	0	0	0	0	0.000413626	0	0	0	0	0	0	0	0	0	0	0	0	0	0
ASV0267	Bacteria	Proteobacteria	Gammaproteobacteria	Burkholderiales	Oxalobacteraceae			0	0	0	0	0	0	0	0	0	0	0.000413626	0	0	0	0	0	0	0	0	0	0
ASV0268	Bacteria	Firmicutes	Clostridia	Lachnospirales	Lachnospiraceae	Blautia		0	0	0	0	0	0	0	0	0	0	0.000406954	0	0	0	0	0	0	0	0	0	0
ASV0269	Bacteria	Firmicutes	Clostridia	Oscillospirales	Oscillospiraceae			0	0	0	0	0	0	0	0	0	0	0.000406954	0	0	0	0	0	0	0	0	0	0
ASV0270	Bacteria	Proteobacteria	Gammaproteobacteria	Burkholderiales	Comamonadaceae	Piscinibacter		0	0	0	0	0	0	0	0	0	0	0	0.000406954	0	0	0	0	0	0	0	0	0
ASV0271	Bacteria	Proteobacteria	Gammaproteobacteria	Vibrionales	Vibrionaceae	Vibrio		0	0	0	0	0	0	0	0	0	0	0.000306884	0	0	0	0	2.00141e-05	0	3.33569e-05	0	0	4.66997e-05
ASV0272	Bacteria	Proteobacteria	Alphaproteobacteria	Rhizobiales	Rhizobiaceae			6.67138110931725E / 06	6.67138110931725E / 06	1.33428e-05	0	0	1.33428e-05	0	0	4.66997e-05	0	0.000126756	1.33428e-05	8.00566e-05	3.33569e-05	0	0	3.33569e-05	0	2.66855e-05	0	6.67138110931725E / 06
ASV0273	Bacteria	Proteobacteria	Gammaproteobacteria	Pasteurellales	Pasteurellaceae	Haemophilus		0	0	0	0	0	0	0	0	0	0	0	0.000406954	0	0	0	0	0	0	0	0	0
ASV0274	Bacteria	Verrucomicrobiota	Verrucomicrobiae	Verrucomicrobiales	Akkermansiaceae	Akkermansia	Akkermansia muciniphila	0.000400283	0	0	0	0	0	0	0	0	0	0	0	0	0	0	0	0	0	0	0	0
ASV0275	Bacteria	Firmicutes	Negativicutes	Veillonellales / Selenomonadales	Veillonellaceae	Dialister	Dialister propionicifaciens	0	0	0	0	0	0	0	0	0	0	0.000400283	0	0	0	0	0	0	0	0	0	0
ASV0276	Bacteria	Actinobacteriota	Actinobacteria	Bifidobacteriales	Bifidobacteriaceae	Bifidobacterium	Bifidobacterium adolescentis	0	0	0	0	0	0	0	0	0	0	0	0	0.000393611	0	0	0	0	0	0	0	0
ASV0277	Bacteria	Firmicutes	Clostridia	Lachnospirales	Lachnospiraceae	Lachnospiraceae NK4A136 group		0	0	0	0	0	0	0	0	0	0	0.000393611	0	0	0	0	0	0	0	0	0	0
ASV0278	Bacteria	Proteobacteria	Gammaproteobacteria	Burkholderiales	Neisseriaceae			0	0	0	0	0	0	0	0	2.00141e-05	0	0	0	0	0	0	0	3.33569e-05	9.33993e-05	2.66855e-05	0.000220156	0
ASV0279	Bacteria	Actinobacteriota	Actinobacteria	Micrococcales	Micrococcaceae	Pseudarthrobacter		0	0	0	0	0	0	0	0	0	0	0.00038694	0	0	0	0	0	0	0	0	0	0
ASV0280	Bacteria	Firmicutes	Bacilli	Lactobacillales	Lactobacillaceae	Lactobacillus	Lactobacillus delbrueckii	0	0.00014677	0	0	0	0	0	0	0	0	0	0	0	0	0	0.00024017	0	0	0	0	0
ASV0281	Bacteria	Bacteroidota	Bacteroidia	Bacteroidales	Prevotellaceae	Prevotella	Prevotella corporis	0.00038694	0	0	0	0	0	0	0	0	0	0	0	0	0	0	0	0	0	0	0	0
ASV0282	Bacteria	Proteobacteria	Alphaproteobacteria	Rhizobiales	Beijerinckiaceae	Methylobacterium / Methylorubrum		0	0	0	0	0	0	0	0	0	0	0	0	0	0	0	0.00038694	0	0	0	0	0
ASV0283	Bacteria	Proteobacteria	Alphaproteobacteria	Sphingomonadales	Sphingomonadaceae	Sphingomonas		0	0	0	0	0	0	0	0	0	0	0	0	0	0	0	0.00038694	0	0	0	0	0
ASV0284	Bacteria	Proteobacteria	Gammaproteobacteria	Enterobacterales	Enterobacteriaceae	Raoultella		0	0	0	0	0	0	0	0	0	0	0	0.00038694	0	0	0	0	0	0	0	0	0
ASV0285	Bacteria	Acidobacteriota	Vicinamibacteria	Vicinamibacterales				0	0	0	0	0	0	0	0	0	0	0.000346912	0	1.33428e-05	0	0	0	0	2.00141e-05	0	0	0
ASV0286	Bacteria	Cyanobacteria	Cyanobacteriia	Chloroplast				0	0	0	7.33852e-05	0	0	0	0	0	0	0	0	0.000126756	0	0	0.000180127	0	0	0	0	0
ASV0287	Bacteria	Bacteroidota	Bacteroidia	Bacteroidales	Dysgonomonadaceae	Fermentimonas		0	0	0	0	0	0	0	0	0	0	0	0	0.000380269	0	0	0	0	0	0	0	0
ASV0288	Bacteria	Proteobacteria	Gammaproteobacteria	Burkholderiales	Oxalobacteraceae			0	0	0	0	0	0	0	0	0	0	0.000380269	0	0	0	0	0	0	0	0	0	0
ASV0289	Bacteria	Proteobacteria	Alphaproteobacteria	Sphingomonadales	Sphingomonadaceae	Sphingomonas		0	0	0	0	0	0	0	0	0	0	0.000380269	0	0	0	0	0	0	0	0	0	0
ASV0290	Bacteria	Proteobacteria	Gammaproteobacteria	Enterobacterales	Enterobacteriaceae	Escherichia / Shigella		0	0	0	0	0	0	0	0	0	0	0.000380269	0	0	0	0	0	0	0	0	0	0
ASV0291	Bacteria	Firmicutes	Bacilli	Bacillales	Bacillaceae	Bacillus	Bacillus thermoamylovorans	0	0.000373597	0	0	0	0	0	0	0	0	0	0	0	0	0	0	0	0	0	0	0
ASV0292	Bacteria	Firmicutes	Clostridia	Lachnospirales	Lachnospiraceae	[Ruminococcus] gnavus group		0.000346912	0	0	0	0	0	0	0	0	0	0	0	0	0	2.66855e-05	0	0	0	0	0	0
ASV0293	Bacteria	Bacteroidota	Bacteroidia	Sphingobacteriales	Sphingobacteriaceae	Mucilaginibacter		0	0	0	0	0	0	0	0	0	0	0.000373597	0	0	0	0	0	0	0	0	0	0
ASV0294	Bacteria	Proteobacteria	Gammaproteobacteria	Burkholderiales	Rhodocyclaceae	Methyloversatilis		0	0	0	0	0	0	2.00141e-05	0	0	0	0.00014677	0	0	0	0	1.33428e-05	4.00283e-05	0.000153442	0	0	0
ASV0295	Bacteria	Firmicutes	Bacilli	Erysipelotrichales	Erysipelotrichaceae	Dubosiella		0	0	0	0	0	0	0	0	0	0	0.000366926	0	0	0	0	0	0	0	0	0	0
ASV0296	Bacteria	Firmicutes	Clostridia	Oscillospirales	Butyricicoccaceae	Butyricicoccus		0	0	0	0	0	0	0	0	0	0	0	0.000366926	0	0	0	0	0	0	0	0	0
ASV0297	Bacteria	Firmicutes	Clostridia	Oscillospirales	Ruminococcaceae			0	0	0	0	0	0	0	0	0	0	0.000366926	0	0	0	0	0	0	0	0	0	0
ASV0298	Bacteria	Bacteroidota	Bacteroidia	Bacteroidales	Prevotellaceae	Prevotella	Prevotella corporis	0.000346912	0	0	0	0	0	0	0	0	2.00141e-05	0	0	0	0	0	0	0	0	0	0	0
ASV0299	Bacteria	Bacteroidota	Bacteroidia	Bacteroidales	Muribaculaceae	Muribaculaceae		0	0	0	0	0	0	0	0	0	0	0.000366926	0	0	0	0	0	0	0	0	0	0
ASV0300	Bacteria	Proteobacteria	Gammaproteobacteria	Pseudomonadales	Pseudomonadaceae	Pseudomonas		0	0	0	0	0	0	0	0	0	0	0.000366926	0	0	0	0	0	0	0	0	0	0
ASV0301	Bacteria	Firmicutes	Bacilli	Erysipelotrichales	Erysipelotrichaceae	Dubosiella		0	0	0	0	0	0	0	0	0	0	0.000320226	0	4.00283e-05	0	0	0	0	0	0	0	0
ASV0302	Bacteria	Proteobacteria	Gammaproteobacteria	Pseudomonadales	Pseudomonadaceae	Pseudomonas		0	0	0	0	0	0	0	0.000360255	0	0	0	0	0	0	0	0	0	0	0	0	0
ASV0303	Bacteria	Proteobacteria	Alphaproteobacteria	Sphingomonadales	Sphingomonadaceae	Sphingomonas		0	0	0	0	0	0	0	0	0	0	0	0	0.000360255	0	0	0	0	0	0	0	0
ASV0304	Bacteria	Firmicutes	Bacilli	Lactobacillales	Streptococcaceae	Lactococcus		0	0	0	0	0	0	0	0	0	0	0	0	0	1.33428e-05	0	0	0	0	0	0.00034024	0
ASV0305	Bacteria	Firmicutes	Bacilli	Bacillales	Planococcaceae	Rummeliibacillus		0	0	0	0	0	0	0	0	0	0	0	0.000353583	0	0	0	0	0	0	0	0	0
ASV0306	Bacteria	Proteobacteria	Alphaproteobacteria	Rhodobacterales	Rhodobacteraceae	Paracoccus		0	0.000286869	0	0	0	0	6.67138e-05	0	0	0	0	0	0	0	0	0	0	0	0	0	0
ASV0307	Bacteria	Proteobacteria	Gammaproteobacteria	Pseudomonadales	Pseudomonadaceae	Pseudomonas		0	0	0	0	0	0	0	0	0	0	0	0	0	0.000353583	0	0	0	0	0	0	0
ASV0308	Bacteria	Firmicutes	Bacilli	Bacillales	Bacillaceae	Bacillus	Bacillus circulans	0	9.33993e-05	0	0	0	0	0	0	0	0	0	0	0	0	0	0.000253512	0	0	0	0	0
ASV0309	Bacteria	Firmicutes	Clostridia	Oscillospirales	Ruminococcaceae	Ruminococcus		0	0	0	0	0	0	0	0	0	0	0.000346912	0	0	0	0	0	0	0	0	0	0
ASV0310	Bacteria	Verrucomicrobiota	Verrucomicrobiae	Opitutales	Puniceicoccaceae	Cerasicoccus		0	0	0	0	0	0	0	0	0	0	0	0.000333569	0	0	0	0	0	0	0	0	0
ASV0311	Bacteria	Firmicutes	Bacilli	Lactobacillales	Lactobacillaceae	Lactobacillus		0	0	0	0	0	0	0	0	0	0	0	0	0	0	0	0.000333569	0	0	0	0	0
ASV0312	Bacteria	Firmicutes	Bacilli	Lactobacillales	Lactobacillaceae	Lactobacillus	Lactobacillus graminis	0	0	0	0	0	0	0	0	0	0	0.000333569	0	0	0	0	0	0	0	0	0	0
ASV0313	Bacteria	Firmicutes	Clostridia	Oscillospirales	[Eubacterium] coprostanoligenes group	[Eubacterium] coprostanoligenes group		0.000333569	0	0	0	0	0	0	0	0	0	0	0	0	0	0	0	0	0	0	0	0
ASV0314	Bacteria	Proteobacteria	Alphaproteobacteria	Rickettsiales	Mitochondria			0	0	0	0	0	0	0	0	0	0	0.000333569	0	0	0	0	0	0	0	0	0	0
ASV0315	Bacteria	Proteobacteria	Gammaproteobacteria	Burkholderiales	Oxalobacteraceae			0	0	0	0	0	0	0	0	0	0	0.000266855	0	0	0	0	0	6.67138e-05	0	0	0	0
ASV0316	Unassigned							0.000326898	0	0	0	0	0	0	0	0	0	0	0	0	0	0	0	0	0	0	0	0
ASV0317	Unassigned							0	0	0	0.000326898	0	0	0	0	0	0	0	0	0	0	0	0	0	0	0	0	0
ASV0318	Bacteria	Actinobacteriota	Actinobacteria	Micrococcales	Micrococcaceae	Rothia		0	2.66855e-05	0	0	0	0	0	0	0	0	0	0	0.000300212	0	0	0	0	0	0	0	0
ASV0319	Bacteria	Firmicutes	Bacilli	Staphylococcales	Staphylococcaceae	Staphylococcus		0	0	0	0	0	0	0	0	0	3.33569e-05	0	0	0	6.67138e-05	0	0.000226827	0	0	0	0	0
ASV0320	Bacteria	Firmicutes	Clostridia	Lachnospirales	Lachnospiraceae	Lachnospiraceae NC2004 group		0.000313555	0	0	0	0	0	0	0	0	0	0	0	0	0	1.33428e-05	0	0	0	0	0	0
ASV0321	Bacteria	Proteobacteria	Gammaproteobacteria	Pseudomonadales	Pseudomonadaceae	Azotobacter		0	0	0	8.6728e-05	0	0	0	0	0	0	0.000106742	3.33569e-05	0	0	0	4.66997e-05	0	0	0	0	5.3371e-05
ASV0322	Bacteria	Proteobacteria	Gammaproteobacteria	Burkholderiales	Oxalobacteraceae			0	0	0	0	0	0	0	0	0	0	0.000326898	0	0	0	0	0	0	0	0	0	0
ASV0323	Bacteria	Proteobacteria	Gammaproteobacteria	Vibrionales	Vibrionaceae	Vibrio		0	0	0	0	0	0	0	0	0	0	0.000326898	0	0	0	0	0	0	0	0	0	0
ASV0324	Bacteria	Proteobacteria	Alphaproteobacteria	Sphingomonadales	Sphingomonadaceae	Sphingomonas		0	0	0	0	0	0	0	0	0	0	0	0	0	0	0	0	0	0	0.000326898	0	0
ASV0325	Bacteria	Verrucomicrobiota	Verrucomicrobiae	Verrucomicrobiales	Verrucomicrobiaceae	Prosthecobacter		0	0	0	0	0	0	0	0	0	0	0.000293541	0	0	0	0	0	0	0	0	0	2.66855e-05
ASV0326	Bacteria	Actinobacteriota	Actinobacteria	Micrococcales	Microbacteriaceae	Leucobacter		0	0.000320226	0	0	0	0	0	0	0	0	0	0	0	0	0	0	0	0	0	0	0
ASV0327	Bacteria	Firmicutes	Bacilli	Brevibacillales	Brevibacillaceae	Brevibacillus		0	0	0	0	0	0	0	0	0	0	0.000320226	0	0	0	0	0	0	0	0	0	0
ASV0328	Bacteria	Bacteroidota	Bacteroidia	Bacteroidales	Porphyromonadaceae	Porphyromonas		0	0	0	0	0	0	0	0	0	0	0	0	0	0	0	0.000320226	0	0	0	0	0
ASV0329	Bacteria	Proteobacteria	Alphaproteobacteria	Caulobacterales	Caulobacteraceae	Caulobacter		0	0	0	0	0	0	0	0	0	0	0.000320226	0	0	0	0	0	0	0	0	0	0
ASV0330	Bacteria	Proteobacteria	Gammaproteobacteria	Burkholderiales	Burkholderiaceae	Cupriavidus		0	0	0	0	0	0	0	0	0	0	0	0.000113413	0	0	0.000120085	8.6728e-05	0	0	0	0	0
ASV0331	Bacteria	Proteobacteria	Gammaproteobacteria	Burkholderiales	Alcaligenaceae	Parapusillimonas		0	0	0	0	0	0	0	0	0	0	0	0	0	0	0	0.000320226	0	0	0	0	0
ASV0332	Bacteria	Proteobacteria	Gammaproteobacteria	Burkholderiales	Alcaligenaceae	Pusillimonas		0	0.000320226	0	0	0	0	0	0	0	0	0	0	0	0	0	0	0	0	0	0	0
ASV0333	Bacteria	Proteobacteria	Gammaproteobacteria	Enterobacterales	Yersiniaceae	Serratia	Serratia rubidaea	0	0	0	0	0	0	0	0	0	0	0	0	0	0	0	0	0	0.000320226	0	0	0
ASV0334	Bacteria	Verrucomicrobiota	Verrucomicrobiae	Verrucomicrobiales	Verrucomicrobiaceae	Prosthecobacter		0	0	0	0	0	0	0	0	0	0	0.000313555	0	0	0	0	0	0	0	0	0	0
ASV0335	Bacteria	Actinobacteriota	Actinobacteria	Corynebacteriales	Corynebacteriaceae	Corynebacterium		0	0	0	0	0	0	0	0	0	9.33993e-05	0	0	0.000133428	0	8.6728e-05	0	0	0	0	0	0
ASV0336	Bacteria	Actinobacteriota	Actinobacteria	Corynebacteriales	Corynebacteriaceae	Corynebacterium	Corynebacterium coyleae	0.000313555	0	0	0	0	0	0	0	0	0	0	0	0	0	0	0	0	0	0	0	0
ASV0337	Bacteria	Firmicutes	Clostridia	Lachnospirales	Lachnospiraceae			0	0.000313555	0	0	0	0	0	0	0	0	0	0	0	0	0	0	0	0	0	0	0
ASV0338	Bacteria	Firmicutes	Clostridia	Clostridiales	Clostridiaceae	Clostridium (sensu stricto 10)		0	0	0	0	0	0	0	0	0	0	0.000313555	0	0	0	0	0	0	0	0	0	0
ASV0339	Bacteria	Bacteroidota	Bacteroidia	Flavobacteriales	Weeksellaceae			0	0	0	0	0	0	0	0	0	0	0.000313555	0	0	0	0	0	0	0	0	0	0
ASV0340	Bacteria	Proteobacteria	Alphaproteobacteria	Rhizobiales	Rhizobiaceae	Ochrobactrum		0	0	0	0	0	0	0	0.000133428	0	0.000180127	0	0	0	0	0	0	0	0	0	0	0
ASV0341	Bacteria	Proteobacteria	Gammaproteobacteria	Burkholderiales	Comamonadaceae	Aquabacterium		0	0	0	0	0	0	0	0	0	0	0	0	0	0	0	0	0	0	0.000313555	0	0
ASV0342	Bacteria	Proteobacteria	Gammaproteobacteria	Pseudomonadales	Moraxellaceae	Acinetobacter		0	0	0	0	0	0	0	0	0	0	0.000313555	0	0	0	0	0	0	0	0	0	0
ASV0343	Unassigned							0	0	0	0.000306884	0	0	0	0	0	0	0	0	0	0	0	0	0	0	0	0	0
ASV0344	Bacteria	Firmicutes	Bacilli	Paenibacillales	Paenibacillaceae	Paenibacillus	Paenibacillus kobensis	0	0	0	0.000306884	0	0	0	0	0	0	0	0	0	0	0	0	0	0	0	0	0
ASV0345	Bacteria	Firmicutes	Bacilli	Lactobacillales	Carnobacteriaceae	Granulicatella		0	0.000306884	0	0	0	0	0	0	0	0	0	0	0	0	0	0	0	0	0	0	0
ASV0346	Bacteria	Bacteroidota	Bacteroidia	Bacteroidales	Rikenellaceae	Alistipes		0	0	0	0	0	0	0	0	0	0	0.000286869	0	0	0	0	0	0	2.00141e-05	0	0	0
ASV0347	Bacteria	Bacteroidota	Bacteroidia	Chitinophagales	Chitinophagaceae	Flavihumibacter		0	0.000306884	0	0	0	0	0	0	0	0	0	0	0	0	0	0	0	0	0	0	0
ASV0348	Bacteria	Proteobacteria	Alphaproteobacteria	Rhizobiales	Rhizobiaceae	Allorhizobium / Neorhizobium / Pararhizobium / Rhizobium		0	0.000306884	0	0	0	0	0	0	0	0	0	0	0	0	0	0	0	0	0	0	0
ASV0349	Bacteria	Proteobacteria	Gammaproteobacteria	Alteromonadales	Idiomarinaceae	Aliidiomarina		0	0	0	0	0	0	1.33428e-05	0	0	0	0	0	0	0	0	0.000293541	0	0	0	0	0
ASV0350	Bacteria	Proteobacteria	Gammaproteobacteria	Burkholderiales	Burkholderiaceae	Ralstonia		0	0.000306884	0	0	0	0	0	0	0	0	0	0	0	0	0	0	0	0	0	0	0
ASV0351	Bacteria	Proteobacteria	Gammaproteobacteria	Xanthomonadales	Xanthomonadaceae	Stenotrophomonas		0	0	0	0	0	0	0	0	0	0	0	0	0	0	0	0	0.000306884	0	0	0	0
ASV0352	Bacteria	Firmicutes	Dethiobacteria	Dethiobacterales	Dethiobacteraceae			0	0	0	0.000300212	0	0	0	0	0	0	0	0	0	0	0	0	0	0	0	0	0
ASV0353	Bacteria	Firmicutes	Bacilli	Erysipelotrichales	Erysipelatoclostridiaceae	Erysipelatoclostridium		0	0	0	0	0	0	0	0	0	0	0.000300212	0	0	0	0	0	0	0	0	0	0
ASV0354	Bacteria	Bacteroidota	Bacteroidia	Bacteroidales	Dysgonomonadaceae	Proteiniphilum		0	0.000280198	0	0	0	0	0	0	0	0	0	0	0	0	0	2.00141e-05	0	0	0	0	0
ASV0355	Bacteria	Bacteroidota	Bacteroidia	Flavobacteriales	Weeksellaceae	Moheibacter		0	0.00024017	0	0	0	0	0	0	0	0	0	0	0	0	3.33569e-05	0	2.66855e-05	0	0	0	0
ASV0356	Bacteria	Proteobacteria	Alphaproteobacteria	Rhizobiales	Rhizobiaceae	Aminobacter		0	0.000300212	0	0	0	0	0	0	0	0	0	0	0	0	0	0	0	0	0	0	0
ASV0357	Bacteria	Proteobacteria	Alphaproteobacteria	Rhizobiales	Beijerinckiaceae	Methylobacterium / Methylorubrum		0	0	0	0	0	0	0	0	0	0	0	0	0	0	0	0.000300212	0	0	0	0	0
ASV0358	Unassigned							0	0	0	0	0	0	0	0	0	0	0	4.00283e-05	0.000100071	3.33569e-05	2.66855e-05	5.3371e-05	0	0	4.00283e-05	0	0
ASV0359	Bacteria	Firmicutes	Bacilli	Bacillales	Bacillaceae	Bacillus	Bacillus thermolactis	0	0.000293541	0	0	0	0	0	0	0	0	0	0	0	0	0	0	0	0	0	0	0
ASV0360	Bacteria	Firmicutes	Clostridia	Lachnospirales	Lachnospiraceae	Blautia		0	0	1.33428e-05	0	0	0	0	0	0	0	0.000280198	0	0	0	0	0	0	0	0	0	0
ASV0361	Bacteria	Proteobacteria	Alphaproteobacteria	Rhizobiales	Rhizobiaceae	Allorhizobium / Neorhizobium / Pararhizobium / Rhizobium		0	0	0	0	0	0	0	0	0	0	0.000293541	0	0	0	0	0	0	0	0	0	0
ASV0362	Bacteria	Proteobacteria	Alphaproteobacteria	Rhizobiales	Rhizobiaceae	Aminobacter		0	0.000293541	0	0	0	0	0	0	0	0	0	0	0	0	0	0	0	0	0	0	0
ASV0363	Bacteria	Proteobacteria	Gammaproteobacteria	Burkholderiales	Neisseriaceae	Neisseria		0	0	0	0	0	0	0	0	0	0	0	0	0.00024017	0	0	0	0	0	0	0	5.3371e-05
ASV0364	Bacteria	Proteobacteria	Gammaproteobacteria	Enterobacterales	Erwiniaceae	Pantoea		0	0	0.000293541	0	0	0	0	0	0	0	0	0	0	0	0	0	0	0	0	0	0
ASV0365	Unassigned							0	0	0.000286869	0	0	0	0	0	0	0	0	0	0	0	0	0	0	0	0	0	0
ASV0366	Bacteria	Firmicutes	Bacilli	Bacillales	Bacillaceae	Bacillus	Bacillus malikii	0	0	0	0	0	0	0	0	0	0	0	0	0	0	0	0.000260184	0	0	0	0	2.66855e-05
ASV0367	Bacteria	Firmicutes	Clostridia	Peptostreptococcales / Tissierellales	Peptostreptococcales / Tissierellales	Anaerococcus		0	0	0	0	0	0	0	0	0	0	0	0	0	0	0	0.000286869	0	0	0	0	0
ASV0368	Bacteria	Firmicutes	Clostridia	Oscillospirales	Ruminococcaceae			0	0	0	0	0	0	0	0	0	0	0	0	0	0	0	0	0	0.000286869	0	0	0
ASV0369	Bacteria	Chloroflexi	Anaerolineae	SBR1031	A4b	A4b		0	0	0	0	0	0	0	0	0	0	0.000286869	0	0	0	0	0	0	0	0	0	0
ASV0370	Bacteria	Bacteroidota	Bacteroidia	Bacteroidales	Porphyromonadaceae	Porphyromonas		0.000286869	0	0	0	0	0	0	0	0	0	0	0	0	0	0	0	0	0	0	0	0
ASV0371	Unassigned							0	0	9.33993e-05	0.000113413	0	0	1.33428e-05	0	0	0	0	1.33428e-05	0	0	0	0	0	0	0	2.00141e-05	2.66855e-05
ASV0372	Bacteria	Firmicutes	Bacilli	Bacillales	Planococcaceae	Lysinibacillus		0	8.00566e-05	0	0	0	0	0	4.00283e-05	0	0	0	0	0	0	0	0	0	0	0	0	0.000160113
ASV0373	Bacteria	Firmicutes	Bacilli	Bacillales	Bacillaceae	Oceanobacillus		0	0.000280198	0	0	0	0	0	0	0	0	0	0	0	0	0	0	0	0	0	0	0
ASV0374	Bacteria	Firmicutes	Clostridia	Oscillospirales	Oscillospiraceae	NK4A214 group		0	0.000280198	0	0	0	0	0	0	0	0	0	0	0	0	0	0	0	0	0	0	0
ASV0375	Bacteria	Proteobacteria	Alphaproteobacteria	Caulobacterales	Caulobacteraceae			0	0.000233498	0	0	0	0	0	0	0	0	0	0	0	0	0	0	0	0	0	0	4.66997e-05
ASV0376	Bacteria	Proteobacteria	Alphaproteobacteria	Sphingomonadales	Sphingomonadaceae	Novosphingobium		0	0	0	0	0	0	0	0	0	0	0.000246841	0	0	0	0	3.33569e-05	0	0	0	0	0
ASV0377	Bacteria	Proteobacteria	Alphaproteobacteria	Sphingomonadales	Sphingomonadaceae	Sphingobium	Sphingobium xenophagum	0	0	0	0	0	0	0	0	0	0	0	0	0	0	0	0	0	0	0.000280198	0	0
ASV0378	Bacteria	Actinobacteriota	Actinobacteria	Streptomycetales	Streptomycetaceae	Streptomyces	Streptomyces megasporus	0	0.00014677	2.00141e-05	0	0	0	0	0	0	0	0	0.000106742	0	0	0	0	0	0	0	0	0
ASV0379	Bacteria	Desulfobacterota	Desulfovibrionia	Desulfovibrionales	Desulfovibrionaceae			0	0	0	0	0	0	0	0	0	0	0	0	0	0.000273527	0	0	0	0	0	0	0
ASV0380	Bacteria	Firmicutes	Clostridia	Oscillospirales	UCG / 010	UCG / 010		0	0	0	0	0.000273527	0	0	0	0	0	0	0	0	0	0	0	0	0	0	0	0
ASV0381	Bacteria	Proteobacteria	Alphaproteobacteria	Rhizobiales	Rhizobiaceae	Ochrobactrum		0	0	0	0	0	0	0	0	0	0	0	0.000273527	0	0	0	0	0	0	0	0	0
ASV0382	Bacteria	Proteobacteria	Alphaproteobacteria	Rhizobiales	Beijerinckiaceae	Methylobacterium / Methylorubrum		0	0	0	0	0	0	0	0	0	0	0	0	0	0	0	0.000273527	0	0	0	0	0
ASV0383	Bacteria	Proteobacteria	Gammaproteobacteria	Pseudomonadales	Pseudomonadaceae	Pseudomonas		0	0	0	0	0	0	0	0	0	0	0.000273527	0	0	0	0	0	0	0	0	0	0
ASV0384	Bacteria	Proteobacteria	Gammaproteobacteria	Burkholderiales	Burkholderiaceae	Cupriavidus		0	0	0	0	0	0	0	0	0	0	0	0.000273527	0	0	0	0	0	0	0	0	0
ASV0385	Bacteria	Proteobacteria	Alphaproteobacteria	Sphingomonadales	Sphingomonadaceae	Sphingobium	Sphingobium yanoikuyae	6.67138e-05	0	0	0.000126756	4.00283e-05	0	0	0	0	0	0	0	0	0	0	4.00283e-05	0	0	0	0	0
ASV0386	Bacteria	Proteobacteria	Gammaproteobacteria	Enterobacterales	Erwiniaceae	Pantoea		0	0	0.000273527	0	0	0	0	0	0	0	0	0	0	0	0	0	0	0	0	0	0
ASV0387	Bacteria	Proteobacteria	Gammaproteobacteria	Pasteurellales	Pasteurellaceae	Haemophilus		7.33852e-05	0.000160113	0	0	0	0	0	0	0	0	0	0	0	0	0	0	4.00283e-05	0	0	0	0
ASV0388	Unassigned							0	0	0	0.000266855	0	0	0	0	0	0	0	0	0	0	0	0	0	0	0	0	0
ASV0389	Bacteria	Actinobacteriota	Actinobacteria	Micrococcales	Microbacteriaceae			0	0	0	0	0	0	0	0	0	0	0.000266855	0	0	0	0	0	0	0	0	0	0
ASV0390	Bacteria	Actinobacteriota	Actinobacteria	Streptosporangiales	Nocardiopsaceae	Nocardiopsis		2.00141e-05	0.000226827	2.00141e-05	0	0	0	0	0	0	0	0	0	0	0	0	0	0	0	0	0	0
ASV0391	Bacteria	Firmicutes	Clostridia	Lachnospirales	Lachnospiraceae	[Ruminococcus] torques group		0	0	0	0	0	0	0	0	0	0	0.000266855	0	0	0	0	0	0	0	0	0	0
ASV0392	Bacteria	Bacteroidota	Bacteroidia	Bacteroidales	Prevotellaceae	Prevotellaceae NK3B31 group		0	0	0	0	0	0	0	0	0	0	0	0	0	0	0.000266855	0	0	0	0	0	0
ASV0393	Bacteria	Proteobacteria	Alphaproteobacteria	Rhizobiales	Rhizobiaceae			0	0	0	0	0	0	0	0	0	0	0	0	0	0	0	0	0	0.000266855	0	0	0
ASV0394	Bacteria	Proteobacteria	Alphaproteobacteria	Caulobacterales	Caulobacteraceae	Phenylobacterium		0	0	0	0	0	0	0	0	0	0	0.000266855	0	0	0	0	0	0	0	0	0	0
ASV0395	Bacteria	Proteobacteria	Gammaproteobacteria	Pseudomonadales	Pseudomonadaceae	Pseudomonas		0	0	5.3371e-05	0	0	0	0	0	0	0	0	0	0	0.000213484	0	0	0	0	0	0	0
ASV0396	Bacteria	Proteobacteria	Gammaproteobacteria	Burkholderiales	Comamonadaceae	Delftia		0	0	0	6.00424e-05	0	0	0	2.00141e-05	0	0	0	0	0.000113413	0	0	0	0	7.33852e-05	0	0	0
ASV0397	Bacteria	Proteobacteria	Alphaproteobacteria	Sphingomonadales	Sphingomonadaceae			0	0.000266855	0	0	0	0	0	0	0	0	0	0	0	0	0	0	0	0	0	0	0
ASV0398	Bacteria	Proteobacteria	Alphaproteobacteria	Sphingomonadales	Sphingomonadaceae	Novosphingobium		0	0.000266855	0	0	0	0	0	0	0	0	0	0	0	0	0	0	0	0	0	0	0
ASV0399	Bacteria	Proteobacteria	Gammaproteobacteria	Enterobacterales	Yersiniaceae	Serratia	Serratia rubidaea	0	0	0	0	0	0	0	0	0	0	0	0	0	0	0	0	0	0.000266855	0	0	0
ASV0400	Unassigned							0.000260184	0	0	0	0	0	0	0	0	0	0	0	0	0	0	0	0	0	0	0	0
ASV0401	Unassigned							0	0	0	0	0	0	0	0	0	0	0	0	0	0	0	0	0	0	0.000260184	0	0
ASV0402	Bacteria	Verrucomicrobiota	Verrucomicrobiae	Verrucomicrobiales	Verrucomicrobiaceae	Prosthecobacter		0	0	0	0	0	0	0	0	0	0	0.000260184	0	0	0	0	0	0	0	0	0	0
ASV0403	Bacteria	Actinobacteriota	Actinobacteria	Actinomycetales	Actinomycetaceae	Actinomyces		0	0	0	0	0	0	0	0	0	0	0	0	0.000260184	0	0	0	0	0	0	0	0
ASV0404	Bacteria	Firmicutes	Clostridia	Peptostreptococcales / Tissierellales	Peptostreptococcaceae	Terrisporobacter		0	0.000260184	0	0	0	0	0	0	0	0	0	0	0	0	0	0	0	0	0	0	0
ASV0405	Bacteria	Bacteroidota	Bacteroidia	Bacteroidales	Muribaculaceae	Muribaculaceae		0	0	0	0	0	0	0	0	0	0	0	0.000260184	0	0	0	0	0	0	0	0	0
ASV0406	Bacteria	Bacteroidota	Bacteroidia	Bacteroidales	Muribaculaceae	Muribaculaceae		0	0	0	0	0	0	0	0	0	0	0	0	0	0	0	0	0	0.000260184	0	0	0
ASV0407	Bacteria	Bacteroidota	Bacteroidia	Bacteroidales	Muribaculaceae	Muribaculaceae		0.000260184	0	0	0	0	0	0	0	0	0	0	0	0	0	0	0	0	0	0	0	0
ASV0408	Bacteria	Bacteroidota	Bacteroidia	Chitinophagales	Chitinophagaceae	Puia		0	0.000260184	0	0	0	0	0	0	0	0	0	0	0	0	0	0	0	0	0	0	0
ASV0409	Bacteria	Proteobacteria	Alphaproteobacteria	Rhizobiales	Beijerinckiaceae	Methylobacterium / Methylorubrum		0	0	0	0	0	0	0	0	0	0	0	0	0	0	0	0.000260184	0	0	0	0	0
ASV0410	Bacteria	Proteobacteria	Alphaproteobacteria	Rhizobiales	Beijerinckiaceae	Methylobacterium / Methylorubrum		0	0	0	0	0	0	0	0	0	0	0	0	0.000260184	0	0	0	0	0	0	0	0
ASV0411	Bacteria	Proteobacteria	Gammaproteobacteria	Pseudomonadales	Pseudomonadaceae	Pseudomonas		0	0	0	0	0	0	0	0	0.000260184	0	0	0	0	0	0	0	0	0	0	0	0
ASV0412	Bacteria	Proteobacteria	Gammaproteobacteria	Xanthomonadales	Xanthomonadaceae	Luteimonas		0.000226827	3.33569e-05	0	0	0	0	0	0	0	0	0	0	0	0	0	0	0	0	0	0	0
ASV0413	Bacteria	Proteobacteria	Alphaproteobacteria	Sphingomonadales	Sphingomonadaceae	Sphingomonas		0	0	0	0	0	0	0	0	0	0	0	0	0	0.000260184	0	0	0	0	0	0	0
ASV0414	Bacteria	Proteobacteria	Gammaproteobacteria	Enterobacterales	Enterobacteriaceae			0	0	0	0	0	0	0	0	0	0	0.000253512	0	0	0	0	0	0	6.67138110931725E / 06	0	0	0
ASV0415	Bacteria	Proteobacteria	Gammaproteobacteria	Enterobacterales	Yersiniaceae	Serratia		0	0.000260184	0	0	0	0	0	0	0	0	0	0	0	0	0	0	0	0	0	0	0
ASV0416	Bacteria	Firmicutes	Clostridia	Lachnospirales	Lachnospiraceae	Anaerocolumna		0	0.000226827	0	0	0	1.33428e-05	1.33428e-05	0	0	0	0	0	0	0	0	0	0	0	0	0	0
ASV0417	Bacteria	Firmicutes	Clostridia	Oscillospirales	Ruminococcaceae	Faecalibacterium		0	0	0	0	0	0	0	0	0	0	0	0.000253512	0	0	0	0	0	0	0	0	0
ASV0418	Bacteria	Bacteroidota	Bacteroidia	Chitinophagales	Chitinophagaceae	Taibaiella		0	0.000253512	0	0	0	0	0	0	0	0	0	0	0	0	0	0	0	0	0	0	0
ASV0419	Bacteria	Bacteroidota	Bacteroidia	Cytophagales	Raineyaceae	Raineya		0	0	0	0	0	0	0	0	0	0	0.000253512	0	0	0	0	0	0	0	0	0	0
ASV0420	Bacteria	Proteobacteria	Alphaproteobacteria	Rhizobiales	Rhizobiaceae			0	0.000253512	0	0	0	0	0	0	0	0	0	0	0	0	0	0	0	0	0	0	0
ASV0421	Bacteria	Proteobacteria	Alphaproteobacteria	Rhizobiales	Kaistiaceae	Kaistia		0	0	0	0	0	0	0	0	0	0	0.000253512	0	0	0	0	0	0	0	0	0	0
ASV0422	Bacteria	Proteobacteria	Gammaproteobacteria	Burkholderiales	Comamonadaceae			0	0	0	0	0	0	0	0	0	0	0	0	0	0	0	0	0	0.000253512	0	0	0
ASV0423	Bacteria	Proteobacteria	Gammaproteobacteria	Xanthomonadales	Xanthomonadaceae	Stenotrophomonas		0	0	0	0	0	0	0	0	0	0	0	0	0	0.000253512	0	0	0	0	0	0	0
ASV0424	Bacteria	Proteobacteria	Gammaproteobacteria	Xanthomonadales	Xanthomonadaceae	Stenotrophomonas		0	0	0	0	0	0	0	0	0	0	0.000253512	0	0	0	0	0	0	0	0	0	0
ASV0425	Bacteria	Proteobacteria	Gammaproteobacteria	Pseudomonadales	Moraxellaceae	Acinetobacter		0	0.000253512	0	0	0	0	0	0	0	0	0	0	0	0	0	0	0	0	0	0	0
ASV0426	Bacteria	Deferribacterota	Deferribacteres	Deferribacterales	Deferribacteraceae	Mucispirillum		0	0	0	0	0	0	0	0	0	0	0.00024017	0	0	0	0	0	0	0	0	0	1.33428e-05
ASV0427	Unassigned							0	0	0	0.000246841	0	0	0	0	0	0	0	0	0	0	0	0	0	0	0	0	0
ASV0428	Bacteria	Spirochaetota	Spirochaetia	Spirochaetales	Spirochaetaceae	Treponema		0	0	0	0	0	0	0	0	0	0	0	0	0.000246841	0	0	0	0	0	0	0	0
ASV0429	Bacteria	Firmicutes	Bacilli	Lactobacillales	Lactobacillaceae	Lactobacillus	Lactobacillus johnsonii	0	0	0	0	0	0	0	0	0	0	0.000246841	0	0	0	0	0	0	0	0	0	0
ASV0430	Bacteria	Firmicutes	Bacilli	Bacillales	Planococcaceae	Rummeliibacillus		0	0	0	0	0	0	0	0	0	0	0	0	0	0	0	0	0	0	0	0.000246841	0
ASV0431	Bacteria	Firmicutes	Clostridia	Lachnospirales	Lachnospiraceae			0	0	0	0	0	0	0	0	0	0	0	0	0	0	0	0.000246841	0	0	0	0	0
ASV0432	Bacteria	Firmicutes	Clostridia	Oscillospirales	Ruminococcaceae	Faecalibacterium		0	0	0	0	0	0	0	0	0	0	0.000246841	0	0	0	0	0	0	0	0	0	0
ASV0433	Bacteria	Cyanobacteria	Cyanobacteriia	Chloroplast	Chloroplast	Chloroplast	Platanus occidentalis	0	0	0	0	0	0	0	0	0	0	0	0	0	0.000246841	0	0	0	0	0	0	0
ASV0434	Bacteria	Firmicutes	Clostridia	Clostridia	Hungateiclostridiaceae	Fastidiosipila		0.000246841	0	0	0	0	0	0	0	0	0	0	0	0	0	0	0	0	0	0	0	0
ASV0435	Bacteria	Bacteroidota	Bacteroidia	Flavobacteriales	Flavobacteriaceae	Flavobacterium	Flavobacterium aquidurense	0	0	0	0	0	0	0	0	0	0	0.000246841	0	0	0	0	0	0	0	0	0	0
ASV0436	Bacteria	Proteobacteria	Gammaproteobacteria	Enterobacterales	Enterobacteriaceae	Enterobacter		0	0	0	0	0	0	0	0	0	0	0.000140099	0	0.000106742	0	0	0	0	0	0	0	0
ASV0437	Bacteria	Actinobacteriota	Actinobacteria	Corynebacteriales	Corynebacteriaceae	Corynebacterium	Corynebacterium lipophiloflavum	0	0	0	0	0	0	0	0	0	0	0	0	0.00024017	0	0	0	0	0	0	0	0
ASV0438	Bacteria	Firmicutes	Bacilli	Lactobacillales	Lactobacillaceae	Lactobacillus		0	0	0	0	0	0	0	0	0	0	0	0	0	1.33428e-05	0	0	0	0	0	0.000226827	0
ASV0439	Bacteria	Firmicutes	Bacilli	Staphylococcales	Staphylococcaceae	Staphylococcus		0	0	0.00024017	0	0	0	0	0	0	0	0	0	0	0	0	0	0	0	0	0	0
ASV0440	Bacteria	Firmicutes	Bacilli	Bacillales	Bacillaceae	Bacillus		0	0.00024017	0	0	0	0	0	0	0	0	0	0	0	0	0	0	0	0	0	0	0
ASV0441	Bacteria	Firmicutes	Clostridia	Peptostreptococcales / Tissierellales	Peptostreptococcales / Tissierellales	Fenollaria		0.00024017	0	0	0	0	0	0	0	0	0	0	0	0	0	0	0	0	0	0	0	0
ASV0442	Bacteria	Firmicutes	Clostridia	Oscillospirales	Ruminococcaceae			0	0	0	0	0	0	0	0	0	0.00024017	0	0	0	0	0	0	0	0	0	0	0
ASV0443	Bacteria	Firmicutes	Clostridia	Clostridiales	Clostridiaceae	Clostridium (sensu stricto 1)	Clostridium perfringens	0	0	0	0	0	0	0	0	0	0	0.000220156	0	0	0	0	0	0	0	2.00141e-05	0	0
ASV0444	Bacteria	Bacteroidota	Bacteroidia	Bacteroidales	Dysgonomonadaceae	Proteiniphilum		0	0.00024017	0	0	0	0	0	0	0	0	0	0	0	0	0	0	0	0	0	0	0
ASV0445	Bacteria	Bacteroidota	Bacteroidia	Bacteroidales	Prevotellaceae	Prevotella		0	0	0	0	0	0	0	0	0	0	0.00024017	0	0	0	0	0	0	0	0	0	0
ASV0446	Bacteria	Bacteroidota	Bacteroidia	Cytophagales	Microscillaceae	Ohtaekwangia		0	0	0	0	0	0	0	0	0	0	0	0.00024017	0	0	0	0	0	0	0	0	0
ASV0447	Bacteria	Bacteroidota	Bacteroidia	Cytophagales	Spirosomaceae	Dyadobacter		0	0	0	0	0	0	0	0	0	0	0.00024017	0	0	0	0	0	0	0	0	0	0
ASV0448	Bacteria	Bacteroidota	Bacteroidia	Flavobacteriales	Crocinitomicaceae	Brumimicrobium		0	0	0	0.000220156	0	0	0	0	0	0	0	0	2.00141e-05	0	0	0	0	0	0	0	0
ASV0449	Bacteria	Bacteroidota	Bacteroidia	Sphingobacteriales	Sphingobacteriaceae	Sphingobacterium	Sphingobacterium faecium	0	0	0	0	0	0	0	0	0	0	0	0	0	0	0	0	0	0	0.00024017	0	0
ASV0450	Bacteria	Proteobacteria	Alphaproteobacteria	Rhizobiales	Rhizobiaceae	Allorhizobium / Neorhizobium / Pararhizobium / Rhizobium		0	0	0	0	0	0	0	0	0	0	0	0	0	0.00024017	0	0	0	0	0	0	0
ASV0451	Bacteria	Proteobacteria	Alphaproteobacteria	Rhizobiales	Beijerinckiaceae	Methylobacterium / Methylorubrum		0	0.00024017	0	0	0	0	0	0	0	0	0	0	0	0	0	0	0	0	0	0	0
ASV0452	Bacteria	Actinobacteriota	Coriobacteriia	Coriobacteriales	Atopobiaceae	Coriobacteriaceae UCG / 002		0	0	0	0	0	0	0	0	0	0	0.000233498	0	0	0	0	0	0	0	0	0	0
ASV0453	Bacteria	Firmicutes	Bacilli	Staphylococcales	Staphylococcaceae	Staphylococcus	Staphylococcus saprophyticus	0	0	0	0.000233498	0	0	0	0	0	0	0	0	0	0	0	0	0	0	0	0	0
ASV0454	Bacteria	Bacteroidota	Bacteroidia	Bacteroidales	Muribaculaceae	Muribaculaceae		0	0	0	0	0	0	0	0	0	0	0	0	0	0.000233498	0	0	0	0	0	0	0
ASV0455	Bacteria	Proteobacteria	Alphaproteobacteria	Rhizobiales	Beijerinckiaceae	Microvirga		0	0.000233498	0	0	0	0	0	0	0	0	0	0	0	0	0	0	0	0	0	0	0
ASV0456	Bacteria	Proteobacteria	Alphaproteobacteria	Rhizobiales	Beijerinckiaceae	Methylobacterium / Methylorubrum		0	0	0	0	0	0	0	0	0	0	0	0	0	0	0	0.000233498	0	0	0	0	0
ASV0457	Bacteria	Proteobacteria	Gammaproteobacteria	Aeromonadales	Aeromonadaceae	Aeromonas		0	0	0	0	0	0	0	0	0	0	0	0	0.000213484	0	0	0	0	0	0	0	2.00141e-05
ASV0458	Unassigned							0	0	0	0	0	0	0	0.000200141	2.66855e-05	0	0	0	0	0	0	0	0	0	0	0	0
ASV0459	Bacteria	Deinococcota	Deinococci	Deinococcales	Deinococcaceae	Deinococcus		0	0.000160113	0	0	0	0	0	0	0	0	6.67138e-05	0	0	0	0	0	0	0	0	0	0
ASV0460	Bacteria	Firmicutes	Bacilli	Lactobacillales	Streptococcaceae	Streptococcus		0	4.00283e-05	0	0	0	0	0	0	0	0	4.66997e-05	0	0	6.67138110931725E / 06	0	0	2.66855e-05	6.67138110931725E / 06	0	5.3371e-05	4.66997e-05
ASV0461	Bacteria	Firmicutes	Bacilli	Bacillales	Bacillaceae	Bacillus	Bacillus oleronius	0	0.000173456	0	0	0	0	0	0	0	0	0	0	0	0	5.3371e-05	0	0	0	0	0	0
ASV0462	Bacteria	Firmicutes	Bacilli	Bacillales	Planococcaceae	Lysinibacillus		0	0	0	0	0	0	0	0	0	0	0	0	0	0	0	0.000226827	0	0	0	0	0
ASV0463	Bacteria	Proteobacteria	Alphaproteobacteria	Rhizobiales	Rhizobiaceae			0	0.000226827	0	0	0	0	0	0	0	0	0	0	0	0	0	0	0	0	0	0	0
ASV0464	Bacteria	Proteobacteria	Alphaproteobacteria	Rhizobiales	Devosiaceae	Pelagibacterium		0	0.000226827	0	0	0	0	0	0	0	0	0	0	0	0	0	0	0	0	0	0	0
ASV0465	Bacteria	Proteobacteria	Alphaproteobacteria	Rhizobiales	Beijerinckiaceae	Methylobacterium / Methylorubrum	Methylobacterium jeotgali	0	0	0	0.000153442	0	0	0	0	0	0	4.00283e-05	0	3.33569e-05	0	0	0	0	0	0	0	0
ASV0466	Bacteria	Proteobacteria	Gammaproteobacteria	Burkholderiales	Oxalobacteraceae			0	0	0	0	0	0	0	0	0	0	0.000226827	0	0	0	0	0	0	0	0	0	0
ASV0467	Bacteria	Proteobacteria	Gammaproteobacteria	Burkholderiales	Comamonadaceae	Variovorax		0	0	0	0	0	0	0	0	0	0	0.000226827	0	0	0	0	0	0	0	0	0	0
ASV0468	Bacteria	Proteobacteria	Gammaproteobacteria	Enterobacterales	Enterobacteriaceae	Escherichia / Shigella		0.000226827	0	0	0	0	0	0	0	0	0	0	0	0	0	0	0	0	0	0	0	0
ASV0469	Bacteria	Proteobacteria	Gammaproteobacteria	Enterobacterales	Enterobacteriaceae			1.33428e-05	2.66855e-05	0	2.66855e-05	0	0	0	2.00141e-05	3.33569e-05	0	0	0	0	0	6.67138e-05	6.67138110931725E / 06	0	6.67138110931725E / 06	0	2.66855e-05	0
ASV0470	Bacteria	Actinobacteriota	Actinobacteria	Propionibacteriales	Propionibacteriaceae	Cutibacterium		0	0	0.000220156	0	0	0	0	0	0	0	0	0	0	0	0	0	0	0	0	0	0
ASV0471	Bacteria	Actinobacteriota	Actinobacteria	Micrococcales	Microbacteriaceae	Leucobacter		0	0.000220156	0	0	0	0	0	0	0	0	0	0	0	0	0	0	0	0	0	0	0
ASV0472	Bacteria	Firmicutes	Bacilli	Lactobacillales				0	0	0	0.000220156	0	0	0	0	0	0	0	0	0	0	0	0	0	0	0	0	0
ASV0473	Bacteria	Patescibacteria	Saccharimonadia	Saccharimonadales	Saccharimonadaceae	TM7a		0	0	0	0	0	0	0	0	0	0	0	0	0	0	0.000220156	0	0	0	0	0	0
ASV0474	Bacteria	Bacteroidota	Bacteroidia	Bacteroidales	Muribaculaceae	Muribaculaceae		0	0	0	0	0	0	0	0	0	0	0	0	0	0	0	0.000220156	0	0	0	0	0
ASV0475	Bacteria	Proteobacteria	Alphaproteobacteria	Rhizobiales	Beijerinckiaceae	Methylobacterium / Methylorubrum		0	0.000220156	0	0	0	0	0	0	0	0	0	0	0	0	0	0	0	0	0	0	0
ASV0476	Bacteria	Proteobacteria	Gammaproteobacteria	Pseudomonadales	Pseudomonadaceae	Pseudomonas	Pseudomonas stutzeri	0	0	2.00141e-05	0	0	0	0	0	0	0	6.67138110931725E / 06	4.66997e-05	0	0	6.67138e-05	0	0	0	0	8.00566e-05	0
ASV0477	Bacteria	Proteobacteria	Gammaproteobacteria	Burkholderiales	Comamonadaceae	Variovorax		0	0	0	0	0	0	0	0	0	0	0.000220156	0	0	0	0	0	0	0	0	0	0
ASV0478	Bacteria	Proteobacteria	Gammaproteobacteria	Enterobacterales	Enterobacteriaceae	Enterobacter		0	0	0	0	0	0	0	0	0	0	0	0.000220156	0	0	0	0	0	0	0	0	0
ASV0479	Bacteria	Desulfobacterota	Desulfovibrionia	Desulfovibrionales	Desulfovibrionaceae	Desulfovibrio	Desulfovibrio fairfieldensis	0	0	0	0	0	0	0	0	0	0	0.000213484	0	0	0	0	0	0	0	0	0	0
ASV0480	Bacteria	Firmicutes	Bacilli	Lactobacillales	Streptococcaceae	Streptococcus		0	0	0	0	0	0	0	0	0	0	0	0	0	0	0	0.000213484	0	0	0	0	0
ASV0481	Bacteria	Firmicutes	Bacilli	Bacillales	Planococcaceae	Lysinibacillus		0	0.000213484	0	0	0	0	0	0	0	0	0	0	0	0	0	0	0	0	0	0	0
ASV0482	Bacteria	Firmicutes	Clostridia	Peptostreptococcales / Tissierellales	Peptostreptococcales / Tissierellales	Anaerococcus	Anaerococcus prevotii	0.000213484	0	0	0	0	0	0	0	0	0	0	0	0	0	0	0	0	0	0	0	0
ASV0483	Bacteria	Bacteroidota	Bacteroidia	Bacteroidales	Prevotellaceae	Prevotella	Prevotella melaninogenica	0	0	0	0	0	0	0	0	0	0	0	0	0.000213484	0	0	0	0	0	0	0	0
ASV0484	Bacteria	Bacteroidota	Bacteroidia	Bacteroidales	Prevotellaceae	Prevotella	Prevotella timonensis	0.000213484	0	0	0	0	0	0	0	0	0	0	0	0	0	0	0	0	0	0	0	0
ASV0485	Bacteria	Bacteroidota	Bacteroidia	Bacteroidales	Prevotellaceae	Prevotella		0	0.000213484	0	0	0	0	0	0	0	0	0	0	0	0	0	0	0	0	0	0	0
ASV0486	Bacteria	Proteobacteria	Alphaproteobacteria	Rhizobiales	Beijerinckiaceae	Methylobacterium / Methylorubrum		0	0	0	0	0	0	0	0	0	0	0	0	0	0	0	0.000213484	0	0	0	0	0
ASV0487	Bacteria	Proteobacteria	Gammaproteobacteria	Enterobacterales	Enterobacteriaceae	Escherichia / Shigella		0.000213484	0	0	0	0	0	0	0	0	0	0	0	0	0	0	0	0	0	0	0	0
ASV0488	Bacteria	Proteobacteria	Gammaproteobacteria	Enterobacterales	Enterobacteriaceae			6.67138110931725E / 06	0	6.00424e-05	6.67138110931725E / 06	6.67138110931725E / 06	0	0	2.00141e-05	0	1.33428e-05	6.67138110931725E / 06	0	6.67138110931725E / 06	0	1.33428e-05	0	1.33428e-05	1.33428e-05	0	1.33428e-05	3.33569e-05
ASV0489	Bacteria	Proteobacteria	Gammaproteobacteria	Enterobacterales	Erwiniaceae	Pantoea	Pantoea ananatis	0	0	0.000213484	0	0	0	0	0	0	0	0	0	0	0	0	0	0	0	0	0	0
ASV0490	Unassigned							2.00141e-05	0	6.67138e-05	3.33569e-05	0	0	0	0	0	0	0	0	0	4.00283e-05	3.33569e-05	1.33428e-05	0	0	0	0	0
ASV0491	Bacteria	Actinobacteriota	Actinobacteria	Streptomycetales	Streptomycetaceae	Streptomyces		0	0.000206813	0	0	0	0	0	0	0	0	0	0	0	0	0	0	0	0	0	0	0
ASV0492	Bacteria	Actinobacteriota	Actinobacteria	Micrococcales	Microbacteriaceae	Leifsonia		0	0	0.000206813	0	0	0	0	0	0	0	0	0	0	0	0	0	0	0	0	0	0
ASV0493	Bacteria	Firmicutes	Bacilli	Erysipelotrichales	Erysipelotrichaceae	Faecalibaculum		0	0	0	0	0	0	0	0	0	0	0.000206813	0	0	0	0	0	0	0	0	0	0
ASV0494	Bacteria	Firmicutes	Bacilli	Lactobacillales	Lactobacillaceae	Lactobacillus		0	0	0	0	0	0	0	0	0	0	0	0	0	0	0	0.000206813	0	0	0	0	0
ASV0495	Bacteria	Patescibacteria	Saccharimonadia	Saccharimonadales	Saccharimonadaceae	TM7a		0	0	0	0	0	0	0	0	0	0	0	0	0	0	0.000206813	0	0	0	0	0	0
ASV0496	Bacteria	Bacteroidota	Bacteroidia	Sphingobacteriales	Sphingobacteriaceae			0	0.000206813	0	0	0	0	0	0	0	0	0	0	0	0	0	0	0	0	0	0	0
ASV0497	Bacteria	Proteobacteria	Alphaproteobacteria	Rhizobiales	Rhizobiaceae	Allorhizobium / Neorhizobium / Pararhizobium / Rhizobium		6.67138e-05	0	0	4.66997e-05	0	4.66997e-05	0	0	0	0	0	4.66997e-05	0	0	0	0	0	0	0	0	0
ASV0498	Bacteria	Proteobacteria	Alphaproteobacteria	Rhizobiales	Rhizobiaceae			0	0.000206813	0	0	0	0	0	0	0	0	0	0	0	0	0	0	0	0	0	0	0
ASV0499	Bacteria	Proteobacteria	Gammaproteobacteria	Cellvibrionales	Cellvibrionaceae	Cellvibrio		0	0	0.000206813	0	0	0	0	0	0	0	0	0	0	0	0	0	0	0	0	0	0
ASV0500	Bacteria	Proteobacteria	Gammaproteobacteria	Burkholderiales	Burkholderiaceae	Ralstonia		0	0	0	0	0	0	0	0	0	0	0.000206813	0	0	0	0	0	0	0	0	0	0
ASV0501	Bacteria	Proteobacteria	Gammaproteobacteria	Xanthomonadales	Xanthomonadaceae	Stenotrophomonas		0	0	0	0	0	0	0	0	0	0	0	0	0	0	0.000206813	0	0	0	0	0	0
ASV0502	Bacteria	Proteobacteria	Alphaproteobacteria	Rhizobiales	Rhizobiaceae			0	1.33428e-05	0	0	0	2.00141e-05	0	0	0	5.3371e-05	0	0	0	0	0	3.33569e-05	6.67138110931725E / 06	0	4.00283e-05	4.00283e-05	0
ASV0503	Bacteria	Proteobacteria	Alphaproteobacteria	Sphingomonadales	Sphingomonadaceae	Sphingomonas		0	0	0	0	0	0	0	0	0	0	0	0	0	0	0	0.000206813	0	0	0	0	0
ASV0504	Bacteria	Proteobacteria	Gammaproteobacteria	Aeromonadales	Aeromonadaceae	Aeromonas		0	0	0	0	0	0	0	0	0	0	0	0	0.000206813	0	0	0	0	0	0	0	0
ASV0505	Bacteria	Proteobacteria	Gammaproteobacteria	Enterobacterales	Yersiniaceae	Serratia	Serratia rubidaea	0	0	0	0	0	0	0	0	0	0	0	0.000206813	0	0	0	0	0	0	0	0	0
ASV0506	Unassigned							0	0	0	0	0	0	0	0	0	0	0	0	0	0	0.000200141	0	0	0	0	0	0
ASV0507	Bacteria	Actinobacteriota	Actinobacteria	Pseudonocardiales	Pseudonocardiaceae	Pseudonocardia		0	0	0	0	0	0	0	0	0	0	0	0	0	0	0	0.000200141	0	0	0	0	0
ASV0508	Bacteria	Actinobacteriota	Actinobacteria	Pseudonocardiales	Pseudonocardiaceae	Saccharomonospora	Saccharomonospora azurea	0	0.000200141	0	0	0	0	0	0	0	0	0	0	0	0	0	0	0	0	0	0	0
ASV0509	Bacteria	Firmicutes	Clostridia	Lachnospirales	Lachnospiraceae			0	0.000200141	0	0	0	0	0	0	0	0	0	0	0	0	0	0	0	0	0	0	0
ASV0510	Bacteria	Proteobacteria	Alphaproteobacteria	Rhizobiales	Rhizobiaceae	Ochrobactrum		0	0	0	0	0	0	0	0	0	0	0	0	0	0	0.000200141	0	0	0	0	0	0
ASV0511	Bacteria	Proteobacteria	Gammaproteobacteria	Pseudomonadales	Pseudomonadaceae	Pseudomonas		0	0	0	0	0	0	0	0	0	0	0.000200141	0	0	0	0	0	0	0	0	0	0
ASV0512	Bacteria	Proteobacteria	Gammaproteobacteria	Burkholderiales	Neisseriaceae	Neisseria		0	0	7.33852e-05	0	0	3.33569e-05	9.33993e-05	0	0	0	0	0	0	0	0	0	0	0	0	0	0
ASV0513	Bacteria	Proteobacteria	Gammaproteobacteria	Xanthomonadales	Xanthomonadaceae	Stenotrophomonas		0	0	0	0	0	0	0	0	0	0	0	0	0	0	0	0	0	0	0.000200141	0	0
ASV0514	Bacteria	Proteobacteria	Gammaproteobacteria	Enterobacterales	Enterobacteriaceae	Escherichia / Shigella		0.000186799	0	0	0	0	0	0	0	0	0	0	1.33428e-05	0	0	0	0	0	0	0	0	0
ASV0515	Bacteria	Proteobacteria	Gammaproteobacteria	Enterobacterales	Enterobacteriaceae	Enterobacter		0	0	0	0	0	0	0	0	0	0	0	0	0.000200141	0	0	0	0	0	0	0	0
ASV0516	Bacteria	Proteobacteria	Gammaproteobacteria	Pasteurellales	Pasteurellaceae	Aggregatibacter	Aggregatibacter aphrophilus	0	4.66997e-05	0	0	0	0	0	0	0	0	0	0	0.000153442	0	0	0	0	0	0	0	0
ASV0517	Bacteria	Proteobacteria	Gammaproteobacteria	Enterobacterales	Yersiniaceae	Serratia	Serratia rubidaea	0	0	0	0	0	0	0	0	0	0	0	0.000200141	0	0	0	0	0	0	0	0	0
ASV0518	Bacteria	Actinobacteriota	Actinobacteria	Streptomycetales	Streptomycetaceae	Streptomyces	Streptomyces specialis	0	0.000113413	0	0	0	0	0	0	0	0	0	8.00566e-05	0	0	0	0	0	0	0	0	0
ASV0519	Bacteria	Actinobacteriota	Actinobacteria	Actinomycetales	Actinomycetaceae	Actinomyces		0	0	0	0	0	0	0	0	0	0	0	0	0.000100071	0	0	4.66997e-05	0	0	0	4.66997e-05	0
ASV0520	Bacteria	Actinobacteriota	Actinobacteria	Corynebacteriales	Corynebacteriaceae	Corynebacterium	Corynebacterium vitaeruminis	0	0	0	0	0	0	0	0	0	0	0.00019347	0	0	0	0	0	0	0	0	0	0
ASV0521	Bacteria	Firmicutes	Bacilli	Erysipelotrichales	Erysipelotrichaceae	Dubosiella		0	0	0	0	0	0	0	0	0	0	0.00019347	0	0	0	0	0	0	0	0	0	0
ASV0522	Bacteria	Firmicutes	Bacilli	Lactobacillales	Streptococcaceae	Streptococcus	Streptococcus sobrinus	0	0	0.00014677	0	0	0	0	0	0	0	0	0	4.66997e-05	0	0	0	0	0	0	0	0
ASV0523	Bacteria	Firmicutes	Clostridia	Peptostreptococcales / Tissierellales	Peptostreptococcales / Tissierellales	Anaerococcus	Anaerococcus mediterraneensis	0.00019347	0	0	0	0	0	0	0	0	0	0	0	0	0	0	0	0	0	0	0	0
ASV0524	Bacteria	Firmicutes	Clostridia	Monoglobales	Monoglobaceae	Monoglobus		2.66855e-05	0	0	0	4.00283e-05	0	0	0	0	0	0.000100071	0	2.66855e-05	0	0	0	0	0	0	0	0
ASV0525	Bacteria	Firmicutes	Clostridia	Lachnospirales	Lachnospiraceae	Blautia		0	0	0	0	0	0	0	0	0	0	0.00019347	0	0	0	0	0	0	0	0	0	0
ASV0526	Bacteria	Firmicutes	Clostridia	Christensenellales	Christensenellaceae	Christensenellaceae R / 7 group		0	0	0	0	0	0	0	0	0	0	0	0.00019347	0	0	0	0	0	0	0	0	0
ASV0527	Bacteria	Bacteroidota	Bacteroidia	Bacteroidales	Dysgonomonadaceae	Dysgonomonas		0	0	0	0	0	0	0	0	0	0	0	0	0	0	0	0	0.00019347	0	0	0	0
ASV0528	Bacteria	Proteobacteria	Alphaproteobacteria	Rhizobiales	Rhizobiaceae	Ochrobactrum		0	0	0	0	0	0	0	0	0	0	0	0.00019347	0	0	0	0	0	0	0	0	0
ASV0529	Bacteria	Proteobacteria	Alphaproteobacteria	Rhizobiales	Beijerinckiaceae	Methylobacterium / Methylorubrum		0	0	0	0	0	0	0	0	0	0	0	0	0	0	0	0	0	0	0	0.00019347	0
ASV0530	Bacteria	Proteobacteria	Gammaproteobacteria	Alteromonadales	Idiomarinaceae	Idiomarina	Idiomarina indica	0	0.00019347	0	0	0	0	0	0	0	0	0	0	0	0	0	0	0	0	0	0	0
ASV0531	Bacteria	Proteobacteria	Gammaproteobacteria	Enterobacterales	Enterobacteriaceae	Enterobacter		0.00019347	0	0	0	0	0	0	0	0	0	0	0	0	0	0	0	0	0	0	0	0
ASV0532	Bacteria	Proteobacteria	Gammaproteobacteria	Pseudomonadales	Pseudomonadaceae	Pseudomonas		0	4.00283e-05	1.33428e-05	0	0	0	2.66855e-05	0	0	0	0	0	0	0	6.67138110931725E / 06	0	4.66997e-05	0	4.00283e-05	0	2.00141e-05
ASV0533	Bacteria	Proteobacteria	Gammaproteobacteria	Enterobacterales	Yersiniaceae	Serratia	Serratia rubidaea	0	0	0	0	0	0	0	0	0	0	0	0	0	0	0	0	0	0.00019347	0	0	0
ASV0534	Bacteria	Actinobacteriota	Actinobacteria	Micrococcales	Microbacteriaceae	Leifsonia		0	0	0.000186799	0	0	0	0	0	0	0	0	0	0	0	0	0	0	0	0	0	0
ASV0535	Bacteria	Firmicutes	Bacilli	Bacillales	Planococcaceae	Lysinibacillus		0	0	0	0	0	0	0	0	0	0	0	0	0	0	0	0	0	0	0	0.000186799	0
ASV0536	Bacteria	Firmicutes	Clostridia	Peptostreptococcales / Tissierellales	Peptostreptococcales / Tissierellales	Anaerococcus	Anaerococcus prevotii	0	0	0	0	0	0	0	0	0	0	0.000160113	2.66855e-05	0	0	0	0	0	0	0	0	0
ASV0537	Bacteria	Firmicutes	Clostridia	Lachnospirales	Lachnospiraceae	Cellulosilyticum		0	0.000186799	0	0	0	0	0	0	0	0	0	0	0	0	0	0	0	0	0	0	0
ASV0538	Bacteria	Firmicutes	Clostridia	Lachnospirales	Lachnospiraceae	Coprococcus		0.000186799	0	0	0	0	0	0	0	0	0	0	0	0	0	0	0	0	0	0	0	0
ASV0539	Bacteria	Bacteroidota	Bacteroidia	Bacteroidales	Bacteroidaceae	Bacteroides	Bacteroides vulgatus	0	0	0	0	0.000173456	0	0	0	0	0	0	0	0	0	0	0	0	0	0	0	1.33428e-05
ASV0540	Bacteria	Bacteroidota	Bacteroidia	Bacteroidales	Prevotellaceae	Alloprevotella		0	0	0	0	0	0	0	0	0	0	0.000186799	0	0	0	0	0	0	0	0	0	0
ASV0541	Bacteria	Proteobacteria	Alphaproteobacteria	Rhizobiales	Rhizobiaceae	Ochrobactrum		0	0	0	0	0.000186799	0	0	0	0	0	0	0	0	0	0	0	0	0	0	0	0
ASV0542	Bacteria	Proteobacteria	Alphaproteobacteria	Rhizobiales	Rhizobiaceae	Ochrobactrum		0	0	0	0	0	0	0	0	0	0	0	0	0	0	0	0	0	0.000186799	0	0	0
ASV0543	Bacteria	Proteobacteria	Alphaproteobacteria	Rickettsiales	Mitochondria	Mitochondria		0	0	0	0	0	0	0	0	0	0	0	0	0	0	0	0	0	0	0	0.000186799	0
ASV0544	Bacteria	Proteobacteria	Gammaproteobacteria	Burkholderiales	Burkholderiaceae	Cupriavidus		0	0	0	0	0	0	0	0	0	0	0	0	0	0	0.000186799	0	0	0	0	0	0
ASV0545	Bacteria	Proteobacteria	Gammaproteobacteria	Enterobacterales	Enterobacteriaceae			0	0	0	0	0	0	0	0	0	0	0	0	0	0	0	0	0	0.000160113	0	0	2.66855e-05
ASV0546	Bacteria	Proteobacteria	Gammaproteobacteria	Enterobacterales	Enterobacteriaceae			0	0	0	0	0	0	0	0	0	0	0	0.000186799	0	0	0	0	0	0	0	0	0
ASV0547	Bacteria	Proteobacteria	Gammaproteobacteria	Enterobacterales	Yersiniaceae	Serratia	Serratia rubidaea	0	2.66855e-05	0	6.67138110931725E / 06	0	0	0	0	0	0	0	4.00283e-05	0	4.66997e-05	0	0	6.67138110931725E / 06	3.33569e-05	0	2.66855e-05	0
ASV0548	Unassigned							0	0	0	0.000100071	0	0	0	0	0	0	0	0	0	0	0	0	8.00566e-05	0	0	0	0
ASV0549	Bacteria	Actinobacteriota	Actinobacteria	Glycomycetales	Glycomycetaceae	Glycomyces	Glycomyces sediminimaris	0	0.000133428	0	0	0	0	0	0	0	0	0	4.66997e-05	0	0	0	0	0	0	0	0	0
ASV0550	Bacteria	Actinobacteriota	Thermoleophilia	Solirubrobacterales	67 / 14	67 / 14		0	0	0.000180127	0	0	0	0	0	0	0	0	0	0	0	0	0	0	0	0	0	0
ASV0551	Bacteria	Firmicutes	Bacilli	Lactobacillales	Lactobacillaceae	Lactobacillus		0	0	0	0	0	0	0	0	0	0	0	0	0	0	0	0.000180127	0	0	0	0	0
ASV0552	Bacteria	Firmicutes	Bacilli	Staphylococcales	Staphylococcaceae	Staphylococcus		0	0	0	0	0	0	0	0	0	0	0	0	0	0	0	0	0.000180127	0	0	0	0
ASV0553	Bacteria	Firmicutes	Bacilli	Staphylococcales	Staphylococcaceae	Staphylococcus	Staphylococcus saprophyticus	0	0	0	0	0	0	0	0	0	0	0	0	0.000180127	0	0	0	0	0	0	0	0
ASV0554	Bacteria	Firmicutes	Bacilli	Bacillales	Planococcaceae	Lysinibacillus		0	0.000180127	0	0	0	0	0	0	0	0	0	0	0	0	0	0	0	0	0	0	0
ASV0555	Bacteria	Patescibacteria	Gracilibacteria	Absconditabacteriales (SR1)	Absconditabacteriales (SR1)	Absconditabacteriales (SR1)		0	0	0.000180127	0	0	0	0	0	0	0	0	0	0	0	0	0	0	0	0	0	0
ASV0556	Bacteria	Bacteroidota	Bacteroidia	Bacteroidales	Tannerellaceae	Parabacteroides	Parabacteroides goldsteinii	0.000160113	0	0	0	0	0	0	0	2.00141e-05	0	0	0	0	0	0	0	0	0	0	0	0
ASV0557	Bacteria	Proteobacteria	Alphaproteobacteria	Acetobacterales	Acetobacteraceae	Asaia	Asaia krungthepensis	0	0	0	0	0	0	0	0	0	0	0	0	0	0	0	0	0	0	0.000180127	0	0
ASV0558	Bacteria	Proteobacteria	Alphaproteobacteria	Rhizobiales	Rhizobiaceae	Chelativorans		0	0.000180127	0	0	0	0	0	0	0	0	0	0	0	0	0	0	0	0	0	0	0
ASV0559	Bacteria	Proteobacteria	Gammaproteobacteria	Burkholderiales	Alcaligenaceae			0	0	0	0	0	0	0	0	0	0	0	0.000180127	0	0	0	0	0	0	0	0	0
ASV0560	Bacteria	Proteobacteria	Gammaproteobacteria	Burkholderiales	Neisseriaceae			0	0	0	0	0	0	0	0	0	0	0	0	0	0	0	0.000180127	0	0	0	0	0
ASV0561	Bacteria	Proteobacteria	Gammaproteobacteria	Pseudomonadales	Moraxellaceae	Alkanindiges		0.000180127	0	0	0	0	0	0	0	0	0	0	0	0	0	0	0	0	0	0	0	0
ASV0562	Bacteria	Proteobacteria	Alphaproteobacteria	Sphingomonadales	Sphingomonadaceae	Sphingomonas		0	0	0	0	0	0	0	0	0	0	0	0	0.000180127	0	0	0	0	0	0	0	0
ASV0563	Bacteria	Proteobacteria	Gammaproteobacteria	Enterobacterales	Enterobacteriaceae			0	0	0	0.000180127	0	0	0	0	0	0	0	0	0	0	0	0	0	0	0	0	0
ASV0564	Bacteria	Proteobacteria	Gammaproteobacteria	Pasteurellales	Pasteurellaceae	Aggregatibacter		0	0	0	0	0	0	0	0	0	0	0	0	0.000180127	0	0	0	0	0	0	0	0
ASV0565	Bacteria	Verrucomicrobiota	Verrucomicrobiae	Chthoniobacterales	Chthoniobacteraceae			0	0	0	0	0	0	0	0	0	0	0	0	0	0	0	0	0	0.000173456	0	0	0
ASV0566	Bacteria	Actinobacteriota	Actinobacteria	Actinomycetales	Actinomycetaceae	Actinotignum		0	0	0	0	0	0	0	0	0	0.000173456	0	0	0	0	0	0	0	0	0	0	0
ASV0567	Bacteria	Actinobacteriota	Actinobacteria	Corynebacteriales	Tsukamurellaceae	Tsukamurella		0	0	0	0	0	0	0	0	0	0	0	0	0	0	0	0	0	0	0.000173456	0	0
ASV0568	Bacteria	Firmicutes	Bacilli	Lactobacillales				0	0	0	0.000173456	0	0	0	0	0	0	0	0	0	0	0	0	0	0	0	0	0
ASV0569	Bacteria	Firmicutes	Bacilli	Lactobacillales	Streptococcaceae	Streptococcus		0	0.000173456	0	0	0	0	0	0	0	0	0	0	0	0	0	0	0	0	0	0	0
ASV0570	Bacteria	Firmicutes	Bacilli	Lactobacillales	Streptococcaceae	Lactococcus		0	0	0	0	0.000173456	0	0	0	0	0	0	0	0	0	0	0	0	0	0	0	0
ASV0571	Bacteria	Firmicutes	Clostridia	Peptostreptococcales / Tissierellales	Peptostreptococcales / Tissierellales	Tissierella		0	0.000160113	0	0	0	0	0	0	0	0	1.33428e-05	0	0	0	0	0	0	0	0	0	0
ASV0572	Bacteria	Bacteroidota	Bacteroidia	Bacteroidales	Bacteroidaceae	Bacteroides	Bacteroides stercoris	0	0	0	0	0.000133428	0	0	0	0	0	0	0	0	0	0	0	0	0	0	0	4.00283e-05
ASV0573	Bacteria	Proteobacteria	Alphaproteobacteria	Acetobacterales	Acetobacteraceae	Asaia	Asaia krungthepensis	0	0	0	0	0	0	0	0	0	0	0	0	0	0	0	0.000173456	0	0	0	0	0
ASV0574	Bacteria	Proteobacteria	Alphaproteobacteria	Rhizobiales	Beijerinckiaceae	Methylobacterium / Methylorubrum		0	0	0	0	0	0	0	0	0	0	0	0	0	0	0	0.000173456	0	0	0	0	0
ASV0575	Bacteria	Proteobacteria	Gammaproteobacteria	Burkholderiales	Burkholderiaceae	Burkholderia / Caballeronia / Paraburkholderia		0	0	0	0	0	0	0	0	0	0	0	0	0	0	0	0	0	0.000173456	0	0	0
ASV0576	Bacteria	Proteobacteria	Gammaproteobacteria	Burkholderiales	Burkholderiaceae	Cupriavidus	Cupriavidus respiraculi	0	0	0	0	0	0	0	0	0	0	0	0	0	0	0	0.000173456	0	0	0	0	0
ASV0577	Bacteria	Proteobacteria	Gammaproteobacteria	Xanthomonadales	Xanthomonadaceae	Stenotrophomonas		0	0	0	4.00283e-05	0	0	0	0	0.000133428	0	0	0	0	0	0	0	0	0	0	0	0
ASV0578	Bacteria	Proteobacteria	Gammaproteobacteria	Enterobacterales	Enterobacteriaceae	Raoultella		0	0	0	0	0	0	0	0	0	0	0	0.000173456	0	0	0	0	0	0	0	0	0
ASV0579	Bacteria	Proteobacteria	Gammaproteobacteria	Pseudomonadales	Pseudomonadaceae	Pseudomonas		0	0	0	0	0	0	0	0	0	0	0.000173456	0	0	0	0	0	0	0	0	0	0
ASV0580	Bacteria	Proteobacteria	Gammaproteobacteria	Enterobacterales	Yersiniaceae	Serratia		0	0	0	0	0	0	0	0	0	0	0	0	0	0	0	0	0	0.000173456	0	0	0
ASV0581	Bacteria	Firmicutes	Negativicutes	Veillonellales / Selenomonadales	Veillonellaceae	Veillonella		0.000100071	0	0	0	0	0	0	0	0	0	0	0	6.67138e-05	0	0	0	0	0	0	0	0
ASV0582	Bacteria	Firmicutes	Bacilli	Lactobacillales	Streptococcaceae	Streptococcus	Streptococcus gordonii	0	0.000166785	0	0	0	0	0	0	0	0	0	0	0	0	0	0	0	0	0	0	0
ASV0583	Bacteria	Firmicutes	Clostridia	Peptostreptococcales / Tissierellales	Peptostreptococcales / Tissierellales	Finegoldia		0.000153442	1.33428e-05	0	0	0	0	0	0	0	0	0	0	0	0	0	0	0	0	0	0	0
ASV0584	Bacteria	Campilobacterota	Campylobacteria	Campylobacterales	Arcobacteraceae			0	0	0	0	0.000166785	0	0	0	0	0	0	0	0	0	0	0	0	0	0	0	0
ASV0585	Bacteria	Bacteroidota	Bacteroidia	Sphingobacteriales	Sphingobacteriaceae		Sphingobacterium jejuense	0	0	0	0	0	0	0	0	0	0	0	0	3.33569e-05	0	0	0.000113413	2.00141e-05	0	0	0	0
ASV0586	Bacteria	Proteobacteria	Alphaproteobacteria	Rhizobiales	Rhizobiaceae	Pseudaminobacter		0	0.000166785	0	0	0	0	0	0	0	0	0	0	0	0	0	0	0	0	0	0	0
ASV0587	Bacteria	Proteobacteria	Alphaproteobacteria	Rhizobiales	Beijerinckiaceae	Methylobacterium / Methylorubrum		0	0	0	0	0	0	0	0	0	0	0	0	0	0	0	0.000166785	0	0	0	0	0
ASV0588	Bacteria	Proteobacteria	Alphaproteobacteria	Rhizobiales	Pleomorphomonadaceae			0	0	0	0	0	0	0	0	0	0	0	0	0	0	0	0	0	0	0.000166785	0	0
ASV0589	Bacteria	Proteobacteria	Gammaproteobacteria	Pseudomonadales	Pseudomonadaceae	Pseudomonas		0	0	0	0	0	0	0	0	0	0	0.000166785	0	0	0	0	0	0	0	0	0	0
ASV0590	Bacteria	Proteobacteria	Gammaproteobacteria	Alteromonadales	Pseudoalteromonadaceae	Pseudoalteromonas		0	0	0	0	0	0	0	0	0	0	0.000166785	0	0	0	0	0	0	0	0	0	0
ASV0591	Bacteria	Proteobacteria	Gammaproteobacteria	Cellvibrionales	Cellvibrionaceae	Cellvibrio		0	0	0	0	0	0	0	0	0	0	0.000166785	0	0	0	0	0	0	0	0	0	0
ASV0592	Bacteria	Proteobacteria	Alphaproteobacteria	Sphingomonadales	Sphingomonadaceae	Sphingomonas		0	0	0	0	0	0	0	0	0	0	0	0	0	0	0	0.000166785	0	0	0	0	0
ASV0593	Bacteria	Proteobacteria	Gammaproteobacteria	Enterobacterales	Enterobacteriaceae			0	8.00566e-05	6.67138110931725E / 06	0	0	6.67138110931725E / 06	6.67138110931725E / 06	0	0	4.66997e-05	0	0	0	0	0	0	0	0	0	0	2.00141e-05
ASV0594	Bacteria	Proteobacteria	Gammaproteobacteria	Enterobacterales	Yersiniaceae	Serratia		0	3.33569e-05	6.67138110931725E / 06	1.33428e-05	0	0	0	0	0	0	0	1.33428e-05	0	2.66855e-05	0	0	4.00283e-05	2.00141e-05	0	6.67138110931725E / 06	6.67138110931725E / 06
ASV0595	Bacteria	Proteobacteria	Gammaproteobacteria	Enterobacterales	Yersiniaceae	Serratia		0	0	0	0	0	0	0	0	0	0	0	0	0	0	0	0	0	0	0	0.000166785	0
ASV0596	Unassigned							0	0	0	0	0	0	0	0	0	0.000160113	0	0	0	0	0	0	0	0	0	0	0
ASV0597	d Eukaryota							0	0	0	0	0	0	0	0	0	0	0	0	0	0	0.000160113	0	0	0	0	0	0
ASV0598	Bacteria	Actinobacteriota	Actinobacteria	Actinomycetales	Actinomycetaceae	Actinomyces		0	0	0.000160113	0	0	0	0	0	0	0	0	0	0	0	0	0	0	0	0	0	0
ASV0599	Bacteria	Actinobacteriota	Actinobacteria	Micrococcales	Micrococcaceae	Rothia		0	0.000133428	0	0	0	0	0	0	0	0	0	0	2.66855e-05	0	0	0	0	0	0	0	0
ASV0600	Bacteria	Firmicutes	Clostridia	Oscillospirales	Oscillospiraceae	NK4A214 group		0	0	0	0	0	0	0	0	0	0	0	0	0	0	0	0.000160113	0	0	0	0	0
ASV0601	Bacteria	Firmicutes	Clostridia	Oscillospirales	Ruminococcaceae	Faecalibacterium		0	0	0	0	0.000160113	0	0	0	0	0	0	0	0	0	0	0	0	0	0	0	0
ASV0602	Bacteria	Bacteroidota	Bacteroidia	Bacteroidales	Rikenellaceae	Alistipes		0	0	0	0	0	0	0	0	0	0	0.000160113	0	0	0	0	0	0	0	0	0	0
ASV0603	Bacteria	Bacteroidota	Bacteroidia	Bacteroidales	Muribaculaceae	Muribaculaceae		0	0	0	0	0	0	0	0	0	0	0	0	0	0	0	0.000160113	0	0	0	0	0
ASV0604	Bacteria	Bacteroidota	Bacteroidia	Bacteroidales	Muribaculaceae	Muribaculaceae		0	0	0	0	0	0	0	0	0	0	0	0.000160113	0	0	0	0	0	0	0	0	0
ASV0605	Bacteria	Fusobacteriota	Fusobacteriia	Fusobacteriales	Leptotrichiaceae	Leptotrichia		0	0	5.3371e-05	0	0	0	0	0	0	0	0	0	0	0	0	0.000106742	0	0	0	0	0
ASV0606	Bacteria	Proteobacteria	Alphaproteobacteria	Rhizobiales	Rhizobiaceae			0	0	0	0	0	0	0	0	0	0	0	0	0	0	0	0	0	0.000160113	0	0	0
ASV0607	Bacteria	Proteobacteria	Alphaproteobacteria	Rhizobiales	Beijerinckiaceae	Methylobacterium / Methylorubrum		0	0	0	0	0	0	0	0	0	0	0	0	0	0	0	0.000160113	0	0	0	0	0
ASV0608	Bacteria	Proteobacteria	Alphaproteobacteria	Rhizobiales	Beijerinckiaceae	Bosea		0	0	0	0	0	0	0	0	0	0	0	0	0	0	0	0	2.00141e-05	0	0	0	0.000140099
ASV0609	Bacteria	Proteobacteria	Gammaproteobacteria	Pseudomonadales	Pseudomonadaceae	Pseudomonas		3.33569e-05	2.00141e-05	0	0	0	0	0	0	0	1.33428e-05	6.67138110931725E / 06	0	0	0	0	7.33852e-05	0	1.33428e-05	0	0	0
ASV0610	Bacteria	Proteobacteria	Gammaproteobacteria	Cellvibrionales	Cellvibrionaceae	Cellvibrio		0	0	0	0	0	0	0	0	0	0	0.000160113	0	0	0	0	0	0	0	0	0	0
ASV0611	Bacteria	Proteobacteria	Gammaproteobacteria	Xanthomonadales	Xanthomonadaceae	Stenotrophomonas		0	0	0	0	0	0	0	0	0	0	0	0	0	0	0	0.000160113	0	0	0	0	0
ASV0612	Bacteria	Proteobacteria	Gammaproteobacteria	Enterobacterales	Yersiniaceae	Serratia		0	0	0	0	0	0	0	0	0	0	0.000160113	0	0	0	0	0	0	0	0	0	0
ASV0613	Unassigned							0	0	0	0	0	0	0	0	0	0	0	0	0	3.33569e-05	0	0.000120085	0	0	0	0	0
ASV0614	Unassigned							0	0	0	2.00141e-05	0	0	0	0	0	0	0	0	0	0	0	2.66855e-05	0	0	0	0.000106742	0
ASV0615	Bacteria	Actinobacteriota	Actinobacteria	Actinomycetales	Actinomycetaceae	Actinomyces		0	8.00566e-05	0	0	0	0	0	2.00141e-05	0	0	0	5.3371e-05	0	0	0	0	0	0	0	0	0
ASV0616	Bacteria	Firmicutes	Bacilli	Lactobacillales	Streptococcaceae	Streptococcus		0	2.66855e-05	0	0	0	0	0	0	0	0	0	0	0	6.67138110931725E / 06	0	0	0	0	0	0.000120085	0
ASV0617	Bacteria	Firmicutes	Bacilli	Bacillales	Planococcaceae	Lysinibacillus		0	0	0	0	0	0	0	0	0	0	0.000153442	0	0	0	0	0	0	0	0	0	0
ASV0618	Bacteria	Firmicutes	Bacilli	Lactobacillales	Enterococcaceae	Enterococcus		0	0	0	0	0	0	0	0	0	0	0	0.000153442	0	0	0	0	0	0	0	0	0
ASV0619	Bacteria	Firmicutes	Bacilli	Lactobacillales	Listeriaceae	Brochothrix	Brochothrix thermosphacta	0	0	0	0	0	0	0	0	0	0	0	0	0.000153442	0	0	0	0	0	0	0	0
ASV0620	Bacteria	Firmicutes	Clostridia	Peptostreptococcales / Tissierellales	Peptostreptococcales / Tissierellales	Peptoniphilus	Peptoniphilaceae bacterium	0.000153442	0	0	0	0	0	0	0	0	0	0	0	0	0	0	0	0	0	0	0	0
ASV0621	Bacteria	Firmicutes	Clostridia	Peptostreptococcales / Tissierellales	Peptostreptococcales / Tissierellales	Anaerococcus		0.000153442	0	0	0	0	0	0	0	0	0	0	0	0	0	0	0	0	0	0	0	0
ASV0622	Bacteria	Firmicutes	Clostridia	Lachnospirales	Lachnospiraceae	Roseburia		0	0	0	0	0.000153442	0	0	0	0	0	0	0	0	0	0	0	0	0	0	0	0
ASV0623	Bacteria	Firmicutes	Clostridia	Clostridiales	Clostridiaceae	Clostridium (sensu stricto 1)	Clostridium perfringens	0	0	0	0	0	0	0	0	0	0	0.000153442	0	0	0	0	0	0	0	0	0	0
ASV0624	Bacteria	Patescibacteria	Gracilibacteria	Absconditabacteriales (SR1)	Absconditabacteriales (SR1)	Absconditabacteriales (SR1)		0	0	0	0	0	0	0	0	0	0	0.000153442	0	0	0	0	0	0	0	0	0	0
ASV0625	Bacteria	Proteobacteria	Alphaproteobacteria	Rhizobiales	Rhizobiaceae			0	0	0	0	0	0	0	0	0	0	0	0	0	0	0.000153442	0	0	0	0	0	0
ASV0626	Bacteria	Proteobacteria	Alphaproteobacteria	Rhizobiales	Devosiaceae	Pelagibacterium		0	0.000140099	0	0	0	0	1.33428e-05	0	0	0	0	0	0	0	0	0	0	0	0	0	0
ASV0627	Bacteria	Proteobacteria	Gammaproteobacteria	Pseudomonadales	Pseudomonadaceae	Pseudomonas		0	0	0	0	0	0	0	0	0	0	0	0	0	0	0	0.000153442	0	0	0	0	0
ASV0628	Bacteria	Proteobacteria	Gammaproteobacteria	Pseudomonadales	Pseudomonadaceae	Pseudomonas		0	0	0	0	0	0	0	0	0	0	0.000153442	0	0	0	0	0	0	0	0	0	0
ASV0629	Bacteria	Proteobacteria	Gammaproteobacteria	Pseudomonadales	Pseudomonadaceae	Pseudomonas		0	0	0	0.000153442	0	0	0	0	0	0	0	0	0	0	0	0	0	0	0	0	0
ASV0630	Bacteria	Proteobacteria	Gammaproteobacteria	Cellvibrionales	Cellvibrionaceae	Cellvibrio		0	0	0.000153442	0	0	0	0	0	0	0	0	0	0	0	0	0	0	0	0	0	0
ASV0631	Bacteria	Proteobacteria	Gammaproteobacteria	Xanthomonadales	Xanthomonadaceae	Lysobacter		0	0	0.000153442	0	0	0	0	0	0	0	0	0	0	0	0	0	0	0	0	0	0
ASV0632	Bacteria	Proteobacteria	Alphaproteobacteria	Sphingomonadales	Sphingomonadaceae	Sphingomonas		0	0	0	0.000153442	0	0	0	0	0	0	0	0	0	0	0	0	0	0	0	0	0
ASV0633	Bacteria	Proteobacteria	Gammaproteobacteria	Enterobacterales	Enterobacteriaceae	Kosakonia		0	0	0.000153442	0	0	0	0	0	0	0	0	0	0	0	0	0	0	0	0	0	0
ASV0634	Bacteria	Proteobacteria	Gammaproteobacteria	Aeromonadales	Aeromonadaceae	Aeromonas		0	0	0	0	0	0	0	0	0	0	0	0	0.000153442	0	0	0	0	0	0	0	0
ASV0635	Unassigned							2.00141e-05	0	0	0.000126756	0	0	0	0	0	0	0	0	0	0	0	0	0	0	0	0	0
ASV0636	Bacteria	Actinobacteriota	Coriobacteriia	Coriobacteriales	Atopobiaceae	Coriobacteriaceae UCG / 002		0	0	0	0	0	0	0	0	0	0	0.000126756	0	0	0	0	0	2.00141e-05	0	0	0	0
ASV0637	Bacteria	Actinobacteriota	Thermoleophilia	Gaiellales	Gaiellaceae	Gaiella		0	0	0	0	0	0	0	0	0	0	0.00014677	0	0	0	0	0	0	0	0	0	0
ASV0638	Bacteria	Gemmatimonadota	Longimicrobia	Longimicrobiales	Longimicrobiaceae	Longimicrobiaceae		0	0.00014677	0	0	0	0	0	0	0	0	0	0	0	0	0	0	0	0	0	0	0
ASV0639	Bacteria	Firmicutes	Bacilli	Lactobacillales	Streptococcaceae	Streptococcus		0	0	0	0	0	0	0	0	0	0	0	0	0	0.00014677	0	0	0	0	0	0	0
ASV0640	Bacteria	Firmicutes	Clostridia	Peptostreptococcales / Tissierellales	Peptostreptococcales / Tissierellales	Alkaliphilus		0	0.00014677	0	0	0	0	0	0	0	0	0	0	0	0	0	0	0	0	0	0	0
ASV0641	Bacteria	Firmicutes	Clostridia	Oscillospirales	Oscillospiraceae	UCG / 005		0	0	0	0	0.00014677	0	0	0	0	0	0	0	0	0	0	0	0	0	0	0	0
ASV0642	Bacteria	Firmicutes	Clostridia	Oscillospirales	Ruminococcaceae	Candidatus Soleaferrea		0	0.00014677	0	0	0	0	0	0	0	0	0	0	0	0	0	0	0	0	0	0	0
ASV0643	Bacteria	Bacteroidota	Bacteroidia	Bacteroidales	Tannerellaceae	Parabacteroides	Parabacteroides distasonis	0	0	0	0	0.00014677	0	0	0	0	0	0	0	0	0	0	0	0	0	0	0	0
ASV0644	Bacteria	Bacteroidota	Bacteroidia	Bacteroidales	Bacteroidaceae	Bacteroides	Bacteroides cellulosilyticus	0	0	0	0	0	0	0	0	0	0	0	0	0	0.00014677	0	0	0	0	0	0	0
ASV0645	Bacteria	Bacteroidota	Bacteroidia	Bacteroidales	Prevotellaceae	Prevotella		0	0	0	0	0.00014677	0	0	0	0	0	0	0	0	0	0	0	0	0	0	0	0
ASV0646	Bacteria	Proteobacteria	Alphaproteobacteria	Rhizobiales	Rhizobiaceae			0	0	0	0	0	0	0	0	0	0	0	0	0	0	0	0	0	0.00014677	0	0	0
ASV0647	Bacteria	Proteobacteria	Alphaproteobacteria	Rhizobiales	Beijerinckiaceae	Methylobacterium / Methylorubrum		0	0	0	0	0	0	0	0	0	0	0	0	0	0	0	0	0	0	0	0.00014677	0
ASV0648	Bacteria	Proteobacteria	Alphaproteobacteria	Rhizobiales	Beijerinckiaceae	Bosea		0	0	0	0	0	0	0	0	0	0	0.00014677	0	0	0	0	0	0	0	0	0	0
ASV0649	Bacteria	Proteobacteria	Gammaproteobacteria	Pseudomonadales	Pseudomonadaceae	Pseudomonas		0	0	0	0	0	0	0	0	0	0	0.00014677	0	0	0	0	0	0	0	0	0	0
ASV0650	Bacteria	Proteobacteria	Gammaproteobacteria	Pseudomonadales	Pseudomonadaceae	Pseudomonas		0	0	2.66855e-05	0	0	0	0	0	0	0	0	0	4.00283e-05	0	0	0	8.00566e-05	0	0	0	0
ASV0651	Bacteria	Proteobacteria	Gammaproteobacteria	Pseudomonadales	Pseudomonadaceae	Pseudomonas	Pseudomonas formosensis	0	8.6728e-05	0	0	0	0	0	0	6.00424e-05	0	0	0	0	0	0	0	0	0	0	0	0
ASV0652	Bacteria	Proteobacteria	Alphaproteobacteria	Sphingomonadales	Sphingomonadaceae	Croceicoccus		0	0	0	0	0	0	0	0	0	0	0	0	0	0.00014677	0	0	0	0	0	0	0
ASV0653	Bacteria	Proteobacteria	Gammaproteobacteria	Enterobacterales				6.67138110931725E / 06	3.33569e-05	2.66855e-05	6.67138110931725E / 06	0	1.33428e-05	2.66855e-05	6.67138110931725E / 06	0	0	0	6.67138110931725E / 06	0	0	6.67138110931725E / 06	6.67138110931725E / 06	6.67138110931725E / 06	0	0	0	0
ASV0654	Bacteria	Proteobacteria	Gammaproteobacteria	Enterobacterales	Yersiniaceae	Serratia	Serratia rubidaea	0	0	0	0	0	0	0	0	0	0	0	0	0	0	0	0	0	0	0	0.00014677	0
ASV0655	Unassigned							0	0	0	0.000140099	0	0	0	0	0	0	0	0	0	0	0	0	0	0	0	0	0
ASV0656	Bacteria	Firmicutes	Clostridia	Peptostreptococcales / Tissierellales	Anaerovoracaceae	[Eubacterium] nodatum group	[Eubacterium] minutum	0	0	0.000140099	0	0	0	0	0	0	0	0	0	0	0	0	0	0	0	0	0	0
ASV0657	Bacteria	Firmicutes	Clostridia	Peptostreptococcales / Tissierellales	Peptostreptococcales / Tissierellales	Murdochiella	Murdochiella asaccharolytica	0	0	0	0	0	0	0	0	0	0	0.000140099	0	0	0	0	0	0	0	0	0	0
ASV0658	Bacteria	Firmicutes	Clostridia	Oscillospirales	Oscillospiraceae	Colidextribacter		0	0	0	0	0	0	0	0	0	0	0.000140099	0	0	0	0	0	0	0	0	0	0
ASV0659	Bacteria	Bacteroidota	Bacteroidia	Sphingobacteriales	ST / 12K33	ST / 12K33		0	0	0	0	0	0	0	0	0	0.000140099	0	0	0	0	0	0	0	0	0	0	0
ASV0660	Bacteria	Proteobacteria	Alphaproteobacteria	Azospirillales	Azospirillaceae	Skermanella		0	0.000140099	0	0	0	0	0	0	0	0	0	0	0	0	0	0	0	0	0	0	0
ASV0661	Bacteria	Proteobacteria	Alphaproteobacteria	Rhizobiales	Rhizobiaceae			0	0	0	0	0	0	0	0	0	0	0	0.000140099	0	0	0	0	0	0	0	0	0
ASV0662	Bacteria	Proteobacteria	Alphaproteobacteria	Rhizobiales	Rhizobiaceae	Allorhizobium / Neorhizobium / Pararhizobium / Rhizobium		0	0	0	0	0	0	0	0	3.33569e-05	0	0	0	0	0	0	0	0	0	0.000106742	0	0
ASV0663	Bacteria	Proteobacteria	Alphaproteobacteria	Caulobacterales	Caulobacteraceae	Asticcacaulis		0	0	0	0	0	0	0	0	0	0	6.00424e-05	0	0	0	0	0	2.00141e-05	6.00424e-05	0	0	0
ASV0664	Bacteria	Proteobacteria	Alphaproteobacteria	Rhizobiales	Hyphomicrobiaceae	Hyphomicrobium	Hyphomicrobium nitrativorans	0	0.000140099	0	0	0	0	0	0	0	0	0	0	0	0	0	0	0	0	0	0	0
ASV0665	Bacteria	Proteobacteria	Gammaproteobacteria	Burkholderiales	Neisseriaceae			0	0	0	0	0	0	0	0	0	0	0	0	0.000140099	0	0	0	0	0	0	0	0
ASV0666	Bacteria	Proteobacteria	Gammaproteobacteria	Pseudomonadales	Moraxellaceae	Acinetobacter	Acinetobacter venetianus	0	0	0	0	0	0	0	0	0	0	0	0	0	0.000140099	0	0	0	0	0	0	0
ASV0667	Bacteria	Proteobacteria	Alphaproteobacteria	Sphingomonadales	Sphingomonadaceae	Sphingomonas		0	0	0	0	0	0	0	0	0	0	0	0	0	0.000140099	0	0	0	0	0	0	0
ASV0668	Unassigned							0	0	0	0	0	0	0	0	0	0	0.000133428	0	0	0	0	0	0	0	0	0	0
ASV0669	Unassigned							0	0	0	0	0	0	0	0	0	0	0	0	0	0	0	0	0.000133428	0	0	0	0
ASV0670	Bacteria	Actinobacteriota	Actinobacteria	Corynebacteriales	Corynebacteriaceae	Corynebacterium	Corynebacterium matruchotii	0	0	0.000133428	0	0	0	0	0	0	0	0	0	0	0	0	0	0	0	0	0	0
ASV0671	Bacteria	Firmicutes	Bacilli	Lactobacillales	Lactobacillaceae	Lactobacillus	Lactobacillus delbrueckii	0	0	0	0	0	0	0	0	0	0	0	0	0.000133428	0	0	0	0	0	0	0	0
ASV0672	Bacteria	Firmicutes	Bacilli	Paenibacillales	Paenibacillaceae	Paenibacillus		0	0	0	0	0	0	0	0	0	0	0	0	0	0	0	0.000133428	0	0	0	0	0
ASV0673	Bacteria	Firmicutes	Bacilli	Bacillales	Bacillaceae			0	0	0	0	0	0	0	0	0	0	0	0	0.000133428	0	0	0	0	0	0	0	0
ASV0674	Bacteria	Firmicutes	Bacilli	Bacillales	Planococcaceae	Sporosarcina		0	0	0	0	0	0	0	0	0	0	0	0	0	0	0	0.000133428	0	0	0	0	0
ASV0675	Bacteria	Firmicutes	Clostridia	Peptostreptococcales / Tissierellales	Peptostreptococcales / Tissierellales	Anaerococcus		0.000133428	0	0	0	0	0	0	0	0	0	0	0	0	0	0	0	0	0	0	0	0
ASV0676	Bacteria	Firmicutes	Clostridia	Lachnospirales	Lachnospiraceae			0	0	0	0	0.000133428	0	0	0	0	0	0	0	0	0	0	0	0	0	0	0	0
ASV0677	Bacteria	Bacteroidota	Bacteroidia	Bacteroidales	Muribaculaceae	Muribaculaceae		0	0	0	0	0	0	0	0	0	0	0	0	0	0	0	0	0	0.000133428	0	0	0
ASV0678	Bacteria	Fusobacteriota	Fusobacteriia	Fusobacteriales	Fusobacteriaceae	Fusobacterium	Fusobacterium nucleatum	0	0	0.000133428	0	0	0	0	0	0	0	0	0	0	0	0	0	0	0	0	0	0
ASV0679	Bacteria	Proteobacteria	Alphaproteobacteria	Rhizobiales	Beijerinckiaceae	Methylobacterium / Methylorubrum		0	0	0	0	0	0	0	0	0	0	0	0	0	0	0	0.000133428	0	0	0	0	0
ASV0680	Bacteria	Proteobacteria	Alphaproteobacteria	Sphingomonadales	Sphingomonadaceae	Sandaracinobacter		0	0	0	0	0	0	0	0	0	0.000133428	0	0	0	0	0	0	0	0	0	0	0
ASV0681	Bacteria	Proteobacteria	Alphaproteobacteria	Sphingomonadales	Sphingomonadaceae	Sphingomonas		0	0	0	0	0	0	0	0	0	0	0	0	0	0	0	0	0	0	0.000133428	0	0
ASV0682	Bacteria	Proteobacteria	Gammaproteobacteria	Enterobacterales	Erwiniaceae	Pantoea		0	0	0	0	0	0	0	0	0	0	0	0	0	0	0	0.000133428	0	0	0	0	0
ASV0683	Bacteria	Proteobacteria	Gammaproteobacteria	Enterobacterales	Yersiniaceae	Serratia	Serratia rubidaea	0	0	0	0	0	0	0	0	0	0	0	0	0	0	0	0	0	0.000133428	0	0	0
ASV0684	Bacteria							0	0	0	0	0	0	0	0	0	0	0	0	0	0	0.000126756	0	0	0	0	0	0
ASV0685	Unassigned							0.000126756	0	0	0	0	0	0	0	0	0	0	0	0	0	0	0	0	0	0	0	0
ASV0686	Bacteria	Actinobacteriota	Actinobacteria	Micrococcales	Microbacteriaceae	Microbacterium	Microbacterium pseudoresistens	0	0.000126756	0	0	0	0	0	0	0	0	0	0	0	0	0	0	0	0	0	0	0
ASV0687	Bacteria	Actinobacteriota	Actinobacteria	Micrococcales	Micrococcaceae	Rothia		0	0	0	0.000126756	0	0	0	0	0	0	0	0	0	0	0	0	0	0	0	0	0
ASV0688	Bacteria	Firmicutes	Negativicutes	Veillonellales / Selenomonadales	Veillonellaceae	Dialister	Dialister propionicifaciens	0.000126756	0	0	0	0	0	0	0	0	0	0	0	0	0	0	0	0	0	0	0	0
ASV0689	Bacteria	Firmicutes	Bacilli	Lactobacillales	Streptococcaceae	Streptococcus	Streptococcus mutans	0	0	0	0	0	0	0	0	0	0	0.000126756	0	0	0	0	0	0	0	0	0	0
ASV0690	Bacteria	Firmicutes	Clostridia	Lachnospirales	Lachnospiraceae	Lachnospiraceae NK4A136 group		0	0	0	0	0	0	0	0	0	0	0	0	0.000126756	0	0	0	0	0	0	0	0
ASV0691	Bacteria	Firmicutes	Clostridia	Lachnospirales	Lachnospiraceae	[Eubacterium] fissicatena group		0.000126756	0	0	0	0	0	0	0	0	0	0	0	0	0	0	0	0	0	0	0	0
ASV0692	Bacteria	Firmicutes	Clostridia	Oscillospirales	Ruminococcaceae	Faecalibacterium		0	0	0	0	0	0	0	0	0	0	0.000126756	0	0	0	0	0	0	0	0	0	0
ASV0693	Bacteria	Cyanobacteria	Cyanobacteriia	Chloroplast	Chloroplast	Chloroplast		0	0	0	0	0	0	0	0	0	0	4.66997e-05	0	0	0	0	8.00566e-05	0	0	0	0	0
ASV0694	Bacteria	Bacteroidota	Bacteroidia	Bacteroidales	Prevotellaceae	Prevotellaceae UCG / 003		0	0.000126756	0	0	0	0	0	0	0	0	0	0	0	0	0	0	0	0	0	0	0
ASV0695	Bacteria	Bacteroidota	Bacteroidia	Flavobacteriales	Crocinitomicaceae	Brumimicrobium	Brumimicrobium glaciale	0	0	0.000126756	0	0	0	0	0	0	0	0	0	0	0	0	0	0	0	0	0	0
ASV0696	Bacteria	Proteobacteria	Alphaproteobacteria	Rhizobiales	Rhizobiaceae	Ochrobactrum		0	0	0	0	0	0	0	0	0	0	0	0	0	0.000126756	0	0	0	0	0	0	0
ASV0697	Bacteria	Deferribacterota	Deferribacteres	Deferribacterales	Deferribacteraceae	Mucispirillum	Mucispirillum schaedleri	0	0	0	0	0	0	0	0	0	0	0.000126756	0	0	0	0	0	0	0	0	0	0
ASV0698	Unassigned							0	0	0	0	0	0	0	0	0	0	0.000120085	0	0	0	0	0	0	0	0	0	0
ASV0699	Unassigned							0	0	0	0	0	0	0	0	0	0	0	0	0	0	0	7.33852e-05	0	4.66997e-05	0	0	0
ASV0700	Bacteria	Actinobacteriota	Actinobacteria	Actinomycetales	Actinomycetaceae	Actinomyces		0	0	0.000120085	0	0	0	0	0	0	0	0	0	0	0	0	0	0	0	0	0	0
ASV0701	Bacteria	Actinobacteriota	Actinobacteria	Micrococcales	Micrococcaceae	Micrococcus		0	0	0	0.000120085	0	0	0	0	0	0	0	0	0	0	0	0	0	0	0	0	0
ASV0702	Bacteria	Actinobacteriota	Actinobacteria	Corynebacteriales	Corynebacteriaceae	Corynebacterium		0	0	0	0	0	0	0	0	0	0	0	0	0	0.000120085	0	0	0	0	0	0	0
ASV0703	Bacteria	Actinobacteriota	Actinobacteria	Corynebacteriales	Corynebacteriaceae	Lawsonella		3.33569e-05	0	0	0	0	1.33428e-05	1.33428e-05	1.33428e-05	1.33428e-05	0	0	0	0	0	0	0	6.67138110931725E / 06	0	0	1.33428e-05	1.33428e-05
ASV0704	Bacteria	Actinobacteriota	Actinobacteria	Streptosporangiales	Nocardiopsaceae	Thermobifida	Thermobifida alba	0	0.000120085	0	0	0	0	0	0	0	0	0	0	0	0	0	0	0	0	0	0	0
ASV0705	Bacteria	Actinobacteriota	Actinobacteria	Glycomycetales	Glycomycetaceae	Glycomyces	Glycomyces sediminimaris	0	0	0	0	0	0	0	0	0	0	0.000120085	0	0	0	0	0	0	0	0	0	0
ASV0706	Bacteria	Actinobacteriota	Actinobacteria	Pseudonocardiales	Pseudonocardiaceae	Saccharomonospora	Saccharomonospora azurea	0	0.000120085	0	0	0	0	0	0	0	0	0	0	0	0	0	0	0	0	0	0	0
ASV0707	Bacteria	Firmicutes	Bacilli	Lactobacillales	Enterococcaceae	Enterococcus		0	0	0	0	0.000120085	0	0	0	0	0	0	0	0	0	0	0	0	0	0	0	0
ASV0708	Bacteria	Firmicutes	Clostridia	Peptostreptococcales / Tissierellales	Peptostreptococcales / Tissierellales	Anaerococcus		0.000120085	0	0	0	0	0	0	0	0	0	0	0	0	0	0	0	0	0	0	0	0
ASV0709	Bacteria	Firmicutes	Clostridia	Lachnospirales	Lachnospiraceae			0.000120085	0	0	0	0	0	0	0	0	0	0	0	0	0	0	0	0	0	0	0	0
ASV0710	Bacteria	Firmicutes	Clostridia	Lachnospirales	Lachnospiraceae			0	0	0	0	0.000120085	0	0	0	0	0	0	0	0	0	0	0	0	0	0	0	0
ASV0711	Bacteria	Firmicutes	Clostridia	Lachnospirales	Lachnospiraceae	Lachnospiraceae NC2004 group		0.000120085	0	0	0	0	0	0	0	0	0	0	0	0	0	0	0	0	0	0	0	0
ASV0712	Bacteria	Cyanobacteria	Cyanobacteriia	Chloroplast				0	0	0	0	0	0	0	0	0	0	0	0	0	0	0	0	0	0	5.3371e-05	0	6.67138e-05
ASV0713	Bacteria	Bacteroidota	Bacteroidia	Sphingobacteriales	Sphingobacteriaceae	Sphingobacterium	Sphingobacterium arenae	0	0.000120085	0	0	0	0	0	0	0	0	0	0	0	0	0	0	0	0	0	0	0
ASV0714	Bacteria	Bacteroidota	Bacteroidia	Sphingobacteriales	Sphingobacteriaceae	Sphingobacterium		0	0	0	0	0	0	0	0	0	0	0.000120085	0	0	0	0	0	0	0	0	0	0
ASV0715	Bacteria	Proteobacteria	Alphaproteobacteria	Caulobacterales	Caulobacteraceae	Brevundimonas		0	0.000120085	0	0	0	0	0	0	0	0	0	0	0	0	0	0	0	0	0	0	0
ASV0716	Bacteria	Proteobacteria	Alphaproteobacteria	Rhizobiales	Beijerinckiaceae	Chelatococcus		0	0.000120085	0	0	0	0	0	0	0	0	0	0	0	0	0	0	0	0	0	0	0
ASV0717	Bacteria	Proteobacteria	Alphaproteobacteria	Rhizobiales	Beijerinckiaceae			0	0	0	0	0	0	0	0	0	0	0	0	0.000120085	0	0	0	0	0	0	0	0
ASV0718	Bacteria	Proteobacteria	Gammaproteobacteria	Pseudomonadales	Moraxellaceae	Acinetobacter		0	0	0	0	0	0	0	0	0	0	0	0.000120085	0	0	0	0	0	0	0	0	0
ASV0719	Bacteria	Proteobacteria	Alphaproteobacteria	Sphingomonadales	Sphingomonadaceae	Sphingobium		0	0	0	0	0	0	0	0	0	0	0	0	0	0	0	0	0	0	0	0.000120085	0
ASV0720	Bacteria	Proteobacteria	Gammaproteobacteria	Enterobacterales	Enterobacteriaceae			0	0	0	0	0	0	0	0	0	0	0	0	0	0	0	0	0	0	0	0.000120085	0
ASV0721	Bacteria	Proteobacteria	Gammaproteobacteria	Enterobacterales	Enterobacteriaceae	Kosakonia		0	0	0.000120085	0	0	0	0	0	0	0	0	0	0	0	0	0	0	0	0	0	0
ASV0722	Unassigned							0	0	0	0.000113413	0	0	0	0	0	0	0	0	0	0	0	0	0	0	0	0	0
ASV0723	Unassigned							0	0	0	0	0	0	0	0	0	0.000113413	0	0	0	0	0	0	0	0	0	0	0
ASV0724	Unassigned							0	0	0	0	0	0	0	0	0	0	0	0	0	0	6.67138e-05	0	4.66997e-05	0	0	0	0
ASV0725	Unassigned							0	0	0	0	0	0	0	0	0	0	0	0	0	0	0.000113413	0	0	0	0	0	0
ASV0726	Bacteria	Actinobacteriota	Coriobacteriia	Coriobacteriales	Eggerthellaceae	Adlercreutzia	Adlercreutzia equolifaciens	0	0	0	0	0	0	0	0	0	0	0	0	0.000113413	0	0	0	0	0	0	0	0
ASV0727	Bacteria	Actinobacteriota	Actinobacteria	Actinomycetales	Actinomycetaceae	Actinomyces		0	0	0	0	0	0	0	0	0	0	0	0	0.000113413	0	0	0	0	0	0	0	0
ASV0728	Bacteria	Proteobacteria	Gammaproteobacteria	Gammaproteobacteria Incertae Sedis	Unknown Family	Acidibacter		0	0	0	0	0	0	0	0	0	0	0.000113413	0	0	0	0	0	0	0	0	0	0
ASV0729	Bacteria	Firmicutes	Bacilli	Lactobacillales	Streptococcaceae	Streptococcus		0	0	0.000113413	0	0	0	0	0	0	0	0	0	0	0	0	0	0	0	0	0	0
ASV0730	Bacteria	Firmicutes	Bacilli	Lactobacillales	Streptococcaceae	Streptococcus		0	1.33428e-05	0	0	0	0	0	0	0	0	1.33428e-05	6.67138e-05	0	0	0	0	1.33428e-05	0	0	0	6.67138110931725E / 06
ASV0731	Bacteria	Firmicutes	Bacilli	Lactobacillales	Streptococcaceae	Streptococcus		0	0	0	0	0	0	0	0	0	0	0.000113413	0	0	0	0	0	0	0	0	0	0
ASV0732	Bacteria	Firmicutes	Bacilli	Lactobacillales	Lactobacillaceae	Lactobacillus	Lactobacillus murinus	0.000113413	0	0	0	0	0	0	0	0	0	0	0	0	0	0	0	0	0	0	0	0
ASV0733	Bacteria	Firmicutes	Bacilli	Aneurinibacillales	Aneurinibacillaceae	Aneurinibacillus	Aneurinibacillus migulanus	0	0.000113413	0	0	0	0	0	0	0	0	0	0	0	0	0	0	0	0	0	0	0
ASV0734	Bacteria	Firmicutes	Clostridia	Oscillospirales	Ruminococcaceae	Ruminococcus		0	0	0	0	0	1.33428e-05	0	0	0	0	0	0	0	0	0	0.000100071	0	0	0	0	0
ASV0735	Bacteria	Patescibacteria	Saccharimonadia	Saccharimonadales	Saccharimonadaceae	Candidatus Saccharimonas		0	0	0	0	0	0	0	0	0	0	0	0	0.000113413	0	0	0	0	0	0	0	0
ASV0736	Bacteria	Bacteroidota	Bacteroidia	Bacteroidales	Prevotellaceae	Prevotella		0.000100071	0	0	0	0	0	0	0	0	1.33428e-05	0	0	0	0	0	0	0	0	0	0	0
ASV0737	Bacteria	Bacteroidota	Bacteroidia	Bacteroidales	Porphyromonadaceae	Porphyromonas		0.000113413	0	0	0	0	0	0	0	0	0	0	0	0	0	0	0	0	0	0	0	0
ASV0738	Bacteria	Bacteroidota	Bacteroidia	Bacteroidales	Porphyromonadaceae	Porphyromonas	Porphyromonas gingivalis	0	0	0.000113413	0	0	0	0	0	0	0	0	0	0	0	0	0	0	0	0	0	0
ASV0739	Bacteria	Bacteroidota	Bacteroidia	Chitinophagales	Chitinophagaceae	Taibaiella		0	0	0	0	0	0	0	0	0	0	0	0	0	0	0.000113413	0	0	0	0	0	0
ASV0740	Bacteria	Proteobacteria	Alphaproteobacteria	Rhizobiales	Rhizobiaceae			0	0	0	0	0	0	0	0	0	0	0	0	0	0	0	0	0	0.000113413	0	0	0
ASV0741	Bacteria	Proteobacteria	Alphaproteobacteria	Caulobacterales	Caulobacteraceae	Caulobacter		0	0	0	0	0	0	0	0	0	0	0.000113413	0	0	0	0	0	0	0	0	0	0
ASV0742	Bacteria	Proteobacteria	Alphaproteobacteria	Rhizobiales	Beijerinckiaceae	Methylobacterium / Methylorubrum		0	0	0	0	0	0	0	0	0	0	0	0	0	0	0	0.000113413	0	0	0	0	0
ASV0743	Bacteria	Proteobacteria	Alphaproteobacteria	Rhizobiales	Beijerinckiaceae	Methylobacterium / Methylorubrum		0	0	0	0	0	0	0	0	0	0	0	0	0	0	0	0	0	0	0	0.000113413	0
ASV0744	Bacteria	Proteobacteria	Alphaproteobacteria	Rhodobacterales	Rhodobacteraceae	Rubellimicrobium		0	0	0	0	0	0	0	0	0	0	0.000113413	0	0	0	0	0	0	0	0	0	0
ASV0745	Bacteria	Proteobacteria	Gammaproteobacteria	Pseudomonadales	Pseudomonadaceae	Pseudomonas		0	0	0	0	4.66997e-05	0	0	0	0	0	0	0	0	5.3371e-05	0	1.33428e-05	0	0	0	0	0
ASV0746	Bacteria	Proteobacteria	Gammaproteobacteria	Burkholderiales	Burkholderiaceae	Limnobacter		0	0.000113413	0	0	0	0	0	0	0	0	0	0	0	0	0	0	0	0	0	0	0
ASV0747	Bacteria	Proteobacteria	Gammaproteobacteria	Burkholderiales	Alcaligenaceae			0	0	0	0	0	0	0	0	0	0	6.00424e-05	0	0	0	0	0	5.3371e-05	0	0	0	0
ASV0748	Bacteria	Proteobacteria	Alphaproteobacteria	Sphingomonadales	Sphingomonadaceae	Altererythrobacter		0	7.33852e-05	0	4.00283e-05	0	0	0	0	0	0	0	0	0	0	0	0	0	0	0	0	0
ASV0749	Bacteria	Proteobacteria	Alphaproteobacteria	Sphingomonadales	Sphingomonadaceae	Sphingomonas		0	0	0	1.33428e-05	0	0	0	0	0.000100071	0	0	0	0	0	0	0	0	0	0	0	0
ASV0750	Bacteria	Proteobacteria	Gammaproteobacteria	Enterobacterales	Enterobacteriaceae	Escherichia / Shigella		0.000113413	0	0	0	0	0	0	0	0	0	0	0	0	0	0	0	0	0	0	0	0
ASV0751	Bacteria	Proteobacteria	Gammaproteobacteria	Enterobacterales	Enterobacteriaceae	Enterobacter		0.000113413	0	0	0	0	0	0	0	0	0	0	0	0	0	0	0	0	0	0	0	0
ASV0752	Bacteria	Proteobacteria	Gammaproteobacteria	Enterobacterales	Erwiniaceae	Pantoea		0	0	0.000113413	0	0	0	0	0	0	0	0	0	0	0	0	0	0	0	0	0	0
ASV0753	Bacteria	Proteobacteria	Gammaproteobacteria	Enterobacterales	Yersiniaceae	Serratia		0	0	0	0	0	0	0	0	0	0	0	0	0	0	0	0	0.000113413	0	0	0	0
ASV0754	Unassigned							0	0	0	0.000106742	0	0	0	0	0	0	0	0	0	0	0	0	0	0	0	0	0
ASV0755	Unassigned							0	0	0	0	0	0	0	0	0	0	3.33569e-05	0	7.33852e-05	0	0	0	0	0	0	0	0
ASV0756	Bacteria	Actinobacteriota	Actinobacteria	Propionibacteriales	Nocardioidaceae	Marmoricola		0	0	0	0	0	0	0	0	0	0	0.000106742	0	0	0	0	0	0	0	0	0	0
ASV0757	Bacteria	Actinobacteriota	Actinobacteria	Micrococcales	Microbacteriaceae	Microbacterium		0	0.000106742	0	0	0	0	0	0	0	0	0	0	0	0	0	0	0	0	0	0	0
ASV0758	Bacteria	Actinobacteriota	Actinobacteria	Bifidobacteriales	Bifidobacteriaceae	Gardnerella	Gardnerella vaginalis	0	0	0	0	0	0	0	0	0	0	0.000106742	0	0	0	0	0	0	0	0	0	0
ASV0759	Bacteria	Actinobacteriota	Actinobacteria	Micrococcales	Dermacoccaceae	Dermacoccus		0	0	0	0	0	0	0	0	0	0	0	0	0	0.000106742	0	0	0	0	0	0	0
ASV0760	Bacteria	Actinobacteriota	Thermoleophilia	Solirubrobacterales	Solirubrobacteraceae	Patulibacter		0	0	0.000106742	0	0	0	0	0	0	0	0	0	0	0	0	0	0	0	0	0	0
ASV0761	Bacteria	Firmicutes	Bacilli	Paenibacillales	Paenibacillaceae	Paenibacillus	Paenibacillus camelliae	0	0	0	0	0	0	0	0	0	0	0	0	0	0	0	0.000106742	0	0	0	0	0
ASV0762	Bacteria	Firmicutes	Bacilli	Bacillales	Bacillaceae	Bacillus		0	0	0	0	0	0.000106742	0	0	0	0	0	0	0	0	0	0	0	0	0	0	0
ASV0763	Bacteria	Firmicutes	Bacilli	Lactobacillales	Carnobacteriaceae	Granulicatella		0	0	0	0	0	0	0	0	0	0	0	0	0	0	0	0	0	0	0.000106742	0	0
ASV0764	Bacteria	Firmicutes	Bacilli	Staphylococcales	Gemellaceae	Gemella		0	0.000106742	0	0	0	0	0	0	0	0	0	0	0	0	0	0	0	0	0	0	0
ASV0765	Bacteria	Firmicutes	Negativicutes	Acidaminococcales	Acidaminococcaceae	Phascolarctobacterium	Phascolarctobacterium faecium	0.000106742	0	0	0	0	0	0	0	0	0	0	0	0	0	0	0	0	0	0	0	0
ASV0766	Bacteria	Firmicutes	Clostridia	Lachnospirales	Lachnospiraceae	Stomatobaculum		0	0	0	0	0	0	0	0	0	0	0	0	0	0	0	0	0	0	0	0.000106742	0
ASV0767	Bacteria	Firmicutes	Clostridia	Lachnospirales	Lachnospiraceae			0.000106742	0	0	0	0	0	0	0	0	0	0	0	0	0	0	0	0	0	0	0	0
ASV0768	Bacteria	Firmicutes	Clostridia	Lachnospirales	Lachnospiraceae			0	0.000106742	0	0	0	0	0	0	0	0	0	0	0	0	0	0	0	0	0	0	0
ASV0769	Bacteria	Firmicutes	Clostridia	Clostridia UCG / 014	Clostridia UCG / 014			0	0	0	0	0	0	0	0	0	0	0	0	0	0	0	0	0	0	0	0	0.000106742
ASV0770	Bacteria	Cyanobacteria	Cyanobacteriia	Eurycoccales	Eurycoccales Incertae Sedis	Candidatus Gloeomargarita		0	0	0	0	0	0	0	0	0	0	9.33993e-05	0	0	0	0	0	0	0	1.33428e-05	0	0
ASV0771	Bacteria	Chloroflexi	Chloroflexia	Thermomicrobiales	JG30 / KF / CM45	JG30 / KF / CM45		0	0.000106742	0	0	0	0	0	0	0	0	0	0	0	0	0	0	0	0	0	0	0
ASV0772	Bacteria	Bacteroidota	Bacteroidia	Bacteroidales	Bacteroidaceae	Bacteroides	Bacteroides uniformis	0	0	0	0	0.000106742	0	0	0	0	0	0	0	0	0	0	0	0	0	0	0	0
ASV0773	Bacteria	Bacteroidota	Bacteroidia	Bacteroidales	Muribaculaceae	Muribaculaceae		0	0	0	0	0	0	0	0	0	0	0.000106742	0	0	0	0	0	0	0	0	0	0
ASV0774	Bacteria	Bacteroidota	Bacteroidia	Flavobacteriales	Flavobacteriaceae	Capnocytophaga	Capnocytophaga sputigena	2.00141e-05	8.6728e-05	0	0	0	0	0	0	0	0	0	0	0	0	0	0	0	0	0	0	0
ASV0775	Bacteria	Bacteroidota	Bacteroidia	Flavobacteriales	Weeksellaceae			0	0	0	0	0	0	0	0	0	0	0	0	0	0.000106742	0	0	0	0	0	0	0
ASV0776	Bacteria	Bacteroidota	Bacteroidia	Sphingobacteriales	Sphingobacteriaceae	Parapedobacter		0	0.000106742	0	0	0	0	0	0	0	0	0	0	0	0	0	0	0	0	0	0	0
ASV0777	Bacteria	Proteobacteria	Alphaproteobacteria	Rhizobiales	Rhizobiaceae	Mesorhizobium		0.000106742	0	0	0	0	0	0	0	0	0	0	0	0	0	0	0	0	0	0	0	0
ASV0778	Bacteria	Proteobacteria	Gammaproteobacteria	Pseudomonadales	Pseudomonadaceae	Pseudomonas		0	0	0	0	0	0	0	0	0	0	0.000106742	0	0	0	0	0	0	0	0	0	0
ASV0779	Bacteria	Proteobacteria	Gammaproteobacteria	Cellvibrionales	Cellvibrionaceae	Cellvibrio		0	0	0	0	0	0	0	0	0	0	0	0.000106742	0	0	0	0	0	0	0	0	0
ASV0780	Bacteria	Proteobacteria	Gammaproteobacteria	Burkholderiales	Oxalobacteraceae			0	0	0	0	0	0	0	0	0	0	0	0	0	0	0	0	0	0.000106742	0	0	0
ASV0781	Bacteria	Proteobacteria	Gammaproteobacteria	Burkholderiales	Comamonadaceae	Tepidimonas		0	0	0	0	0	0	0	0	0	0	0.000106742	0	0	0	0	0	0	0	0	0	0
ASV0782	Bacteria	Proteobacteria	Gammaproteobacteria	Burkholderiales	Rhodocyclaceae	Azoarcus		0	0	0	0	0	0	0	0	0	0	0	0	0	0	0	0	0	0	0.000106742	0	0
ASV0783	Bacteria	Proteobacteria	Alphaproteobacteria	Rhizobiales	Rhizobiaceae	Ochrobactrum		0	0	0	0	0.000106742	0	0	0	0	0	0	0	0	0	0	0	0	0	0	0	0
ASV0784	Bacteria	Proteobacteria	Gammaproteobacteria	Enterobacterales	Enterobacteriaceae	Escherichia / Shigella		0	0.000106742	0	0	0	0	0	0	0	0	0	0	0	0	0	0	0	0	0	0	0
ASV0785	Bacteria	Proteobacteria	Gammaproteobacteria	Enterobacterales	Enterobacteriaceae	Enterobacter		0	0	0	0.000106742	0	0	0	0	0	0	0	0	0	0	0	0	0	0	0	0	0
ASV0786	Bacteria	Proteobacteria	Gammaproteobacteria	Enterobacterales	Enterobacteriaceae			0	0	0	0	0	6.67138110931725E / 06	0	0	0	0	1.33428e-05	0	3.33569e-05	6.67138110931725E / 06	1.33428e-05	0	0	0	6.67138110931725E / 06	0	2.66855e-05
ASV0787	Bacteria	Proteobacteria	Gammaproteobacteria	Enterobacterales	Yersiniaceae	Serratia	Serratia rubidaea	0	0	0	0	0	0	0	0	0	0	0	0	0	0	0	0	0	0.000106742	0	0	0
ASV0788	Bacteria	Proteobacteria	Gammaproteobacteria	Enterobacterales	Yersiniaceae	Serratia	Serratia rubidaea	0	0	0	0	0	0	0	0	0	0	0	0	0	0	0	0	0	0.000106742	0	0	0
ASV0789	Bacteria	Proteobacteria	Gammaproteobacteria	Enterobacterales	Yersiniaceae	Serratia		0	0	0	0	0	0	0	0	0	0	0	0.000106742	0	0	0	0	0	0	0	0	0
ASV0790	Unassigned							0	0	0	0	0	0	0	0	0	0	0	8.00566e-05	0	0	0	0	2.00141e-05	0	0	0	0
ASV0791	Unassigned							0	0	0	0	0	0	0	0	0.000100071	0	0	0	0	0	0	0	0	0	0	0	0
ASV0792	Bacteria	Actinobacteriota	Actinobacteria	Micrococcales	Jonesiaceae	Jonesia	Jonesia denitrificans	0	0.000100071	0	0	0	0	0	0	0	0	0	0	0	0	0	0	0	0	0	0	0
ASV0793	Bacteria	Actinobacteriota	Actinobacteria	Bifidobacteriales	Bifidobacteriaceae	Gardnerella	Gardnerella vaginalis	0.000100071	0	0	0	0	0	0	0	0	0	0	0	0	0	0	0	0	0	0	0	0
ASV0794	Bacteria	Actinobacteriota	Actinobacteria	Corynebacteriales	Corynebacteriaceae	Corynebacterium	Corynebacterium kroppenstedtii	0	0.000100071	0	0	0	0	0	0	0	0	0	0	0	0	0	0	0	0	0	0	0
ASV0795	Bacteria	Actinobacteriota	Actinobacteria	Glycomycetales	Glycomycetaceae	Glycomyces	Glycomyces mongolensis	0	0.000100071	0	0	0	0	0	0	0	0	0	0	0	0	0	0	0	0	0	0	0
ASV0796	Bacteria	Gemmatimonadota	Gemmatimonadetes	Gemmatimonadales	Gemmatimonadaceae			0	0.000100071	0	0	0	0	0	0	0	0	0	0	0	0	0	0	0	0	0	0	0
ASV0797	Bacteria	Firmicutes	Bacilli	Lactobacillales	Streptococcaceae	Streptococcus	Streptococcus sanguinis	0	0	0	4.66997e-05	0	0	0	0	0	0	0	0	0	0	5.3371e-05	0	0	0	0	0	0
ASV0798	Bacteria	Firmicutes	Bacilli	Lactobacillales	Streptococcaceae	Streptococcus	Streptococcus orisratti	0	0.000100071	0	0	0	0	0	0	0	0	0	0	0	0	0	0	0	0	0	0	0
ASV0799	Bacteria	Firmicutes	Bacilli	Staphylococcales	Staphylococcaceae	Staphylococcus	Staphylococcus lentus	0	0	0	0	0	0	0	0	6.00424e-05	0	0	0	0	0	0	0	0	4.00283e-05	0	0	0
ASV0800	Bacteria	Firmicutes	Bacilli	Staphylococcales	Staphylococcaceae	Staphylococcus	Staphylococcus succinus	0	0	0	0	0	0	0	0	0	0	0.000100071	0	0	0	0	0	0	0	0	0	0
ASV0801	Bacteria	Firmicutes	Bacilli	Bacillales	Bacillaceae	Bacillus		0	0	6.67138e-05	0	0	0	0	0	0	0	0	0	0	0	0	0	0	0	0	0	3.33569e-05
ASV0802	Bacteria	Firmicutes	Bacilli	Bacillales	Bacillaceae	Bacillus		0	0.000100071	0	0	0	0	0	0	0	0	0	0	0	0	0	0	0	0	0	0	0
ASV0803	Bacteria	Firmicutes	Clostridia	Peptostreptococcales / Tissierellales	Peptostreptococcales / Tissierellales	Anaerococcus	Anaerococcus vaginalis	0	0	0	0.000100071	0	0	0	0	0	0	0	0	0	0	0	0	0	0	0	0	0
ASV0804	Bacteria	Firmicutes	Clostridia	Lachnospirales	Lachnospiraceae	Cellulosilyticum		0	0.000100071	0	0	0	0	0	0	0	0	0	0	0	0	0	0	0	0	0	0	0
ASV0805	Bacteria	Firmicutes	Clostridia	Lachnospirales	Lachnospiraceae	[Ruminococcus] gauvreauii group		0	0	0	0	0	0	0	0	0	0	0	0	0	0	0	0	0	0	0	0	0.000100071
ASV0806	Bacteria	Firmicutes	Clostridia	Lachnospirales	Lachnospiraceae	Anaerocolumna		0	0	0	0	0	0	0	0	0	0	0	0	0	0	0	0	0	0.000100071	0	0	0
ASV0807	Bacteria	Firmicutes	Clostridia	Oscillospirales	Ruminococcaceae	Subdoligranulum		0	0	0	0	0	0	0	0	0	0	0.000100071	0	0	0	0	0	0	0	0	0	0
ASV0808	Bacteria	Bacteroidota	Chlorobia	Chlorobiales	Chloroherpetonaceae	GBChlB		0	0	0	0	0	0	0	0	0	0	0.000100071	0	0	0	0	0	0	0	0	0	0
ASV0809	Bacteria	Bacteroidota	Bacteroidia	Bacteroidales	Prevotellaceae	Prevotella		0	0	0	0	0.000100071	0	0	0	0	0	0	0	0	0	0	0	0	0	0	0	0
ASV0810	Bacteria	Bacteroidota	Bacteroidia	Chitinophagales	Saprospiraceae			0	0	0	0	0	0	0	0	0	0	0	0	0	0	0	0	0	0	0	0	0.000100071
ASV0811	Bacteria	Bacteroidota	Bacteroidia					0	0	0	0	0	0	0	0	0	0	0.000100071	0	0	0	0	0	0	0	0	0	0
ASV0812	Bacteria	Bacteroidota	Bacteroidia	Sphingobacteriales	Sphingobacteriaceae			0	0.000100071	0	0	0	0	0	0	0	0	0	0	0	0	0	0	0	0	0	0	0
ASV0813	Bacteria	Proteobacteria	Alphaproteobacteria	Caulobacterales	Caulobacteraceae	Brevundimonas		0	0	0	0	0	0	0	0	0	0	0	0	0	0	0.000100071	0	0	0	0	0	0
ASV0814	Bacteria	Proteobacteria	Gammaproteobacteria	Pseudomonadales	Pseudomonadaceae	Pseudomonas		0.000100071	0	0	0	0	0	0	0	0	0	0	0	0	0	0	0	0	0	0	0	0
ASV0815	Bacteria	Proteobacteria	Gammaproteobacteria	Pseudomonadales	Pseudomonadaceae	Pseudomonas	Pseudomonas formosensis	0	0	0	0	0	0	0	0	0	0	0	0.000100071	0	0	0	0	0	0	0	0	0
ASV0816	Bacteria	Proteobacteria	Gammaproteobacteria	Nitrosococcales	Methylophagaceae	Methylophaga		0	0.000100071	0	0	0	0	0	0	0	0	0	0	0	0	0	0	0	0	0	0	0
ASV0817	Bacteria	Proteobacteria	Gammaproteobacteria	Burkholderiales	Burkholderiaceae	Cupriavidus		0	6.00424e-05	0	0	0	0	0	0	0	0	0	0	0	0	0	0	0	4.00283e-05	0	0	0
ASV0818	Bacteria	Proteobacteria	Gammaproteobacteria	Burkholderiales	Comamonadaceae	Comamonas	Comamonas denitrificans	0.000100071	0	0	0	0	0	0	0	0	0	0	0	0	0	0	0	0	0	0	0	0
ASV0819	Bacteria	Proteobacteria	Gammaproteobacteria	Burkholderiales	Alcaligenaceae	Alcaligenes		0	0	0	0	0	0	0	0	0	0	0	0	0	0	0	0.000100071	0	0	0	0	0
ASV0820	Bacteria	Proteobacteria	Alphaproteobacteria	Sphingomonadales	Sphingomonadaceae	Novosphingobium		0	0	0	0	0	0	0	0	0	0	0.000100071	0	0	0	0	0	0	0	0	0	0
ASV0821	Bacteria	Proteobacteria	Alphaproteobacteria	Sphingomonadales	Sphingomonadaceae	Sphingomonas		0	0	0	0	0	0	0	0	0	0	0.000100071	0	0	0	0	0	0	0	0	0	0
ASV0822	Bacteria	Proteobacteria	Gammaproteobacteria	Enterobacterales	Enterobacteriaceae	Enterobacter		0	0	0	0	0	0	0	0	0	0	0.000100071	0	0	0	0	0	0	0	0	0	0
ASV0823	Bacteria	Proteobacteria	Gammaproteobacteria	Pasteurellales	Pasteurellaceae	Aggregatibacter		0	0	0	0	0	0	6.00424e-05	0	0	0	0	0	0	6.67138110931725E / 06	0	0	0	0	0	0	3.33569e-05
ASV0824	Bacteria	Proteobacteria	Gammaproteobacteria	Pasteurellales	Pasteurellaceae	Haemophilus		0	0	0	0	0	0	0	0	0	0	0	0.000100071	0	0	0	0	0	0	0	0	0
ASV0825	Bacteria	Proteobacteria	Gammaproteobacteria	Enterobacterales	Yersiniaceae	Serratia		0	0	0	0	0	0	0	0	0	0	0	0	0	0	0	0	0	0.000100071	0	0	0
ASV0826	Unassigned							0	0	0	0	0	0	0	0	0	0	0	0	0	0	0	0	0	0	9.33993e-05	0	0
ASV0827	d Archaea	Thermoplasmatota	Thermoplasmata	Marine Group II	Marine Group II			0	0	0	0	0	0	0	0	0	0	0	0	0	0	0	0	0	0	0	9.33993e-05	0
ASV0828	Bacteria	Actinobacteriota	Actinobacteria	Micrococcales	Microbacteriaceae	Agrococcus		0	0	0	0	0	0	0	0	0	0	9.33993e-05	0	0	0	0	0	0	0	0	0	0
ASV0829	Bacteria	Actinobacteriota	Actinobacteria	Micrococcales	Micrococcaceae	Kocuria		0	0	0	0	0	0	0	0	0	0	0	0	0	0	0	0	9.33993e-05	0	0	0	0
ASV0830	Bacteria	Actinobacteriota	Actinobacteria	Micrococcales	Micrococcaceae	Kocuria	Kocuria rhizophila	0	0	0	0	0	0	0	0	0	0	0	9.33993e-05	0	0	0	0	0	0	0	0	0
ASV0831	Bacteria	Actinobacteriota	Actinobacteria	Corynebacteriales	Corynebacteriaceae	Corynebacterium		0	9.33993e-05	0	0	0	0	0	0	0	0	0	0	0	0	0	0	0	0	0	0	0
ASV0832	Bacteria	Actinobacteriota	Actinobacteria	Streptosporangiales	Nocardiopsaceae	Nocardiopsis		0	0	0	0	0	0	0	0	0	0	0	0	9.33993e-05	0	0	0	0	0	0	0	0
ASV0833	Bacteria	Actinobacteriota	Thermoleophilia	Gaiellales				0	0	0	0	0	0	0	0	0	0	9.33993e-05	0	0	0	0	0	0	0	0	0	0
ASV0834	Bacteria	Bdellovibrionota	Bdellovibrionia	Bdellovibrionales	Bdellovibrionaceae	Bdellovibrio		0	0	0	0	0	0	0	0	0	0	9.33993e-05	0	0	0	0	0	0	0	0	0	0
ASV0835	Bacteria	Firmicutes	Bacilli	Lactobacillales	Streptococcaceae	Streptococcus		0	0	0	0	0	0	0	0	0	0	0	0	0	0	0	0	0	0	9.33993e-05	0	0
ASV0836	Bacteria	Firmicutes	Bacilli	Bacillales	Bacillaceae	Bacillus	Bacillus thermolactis	0	0	9.33993e-05	0	0	0	0	0	0	0	0	0	0	0	0	0	0	0	0	0	0
ASV0837	Bacteria	Firmicutes	Clostridia	Oscillospirales	Oscillospiraceae	NK4A214 group		0	0	0	9.33993e-05	0	0	0	0	0	0	0	0	0	0	0	0	0	0	0	0	0
ASV0838	Bacteria	Firmicutes	Clostridia	Oscillospirales	[Eubacterium] coprostanoligenes group	[Eubacterium] coprostanoligenes group		0	0	0	0	9.33993e-05	0	0	0	0	0	0	0	0	0	0	0	0	0	0	0	0
ASV0839	Bacteria	Firmicutes	Clostridia	Clostridiales	Clostridiaceae	Clostridium (sensu stricto 1)		9.33993e-05	0	0	0	0	0	0	0	0	0	0	0	0	0	0	0	0	0	0	0	0
ASV0840	Bacteria	Firmicutes	Clostridia	Clostridiales	Clostridiaceae	Clostridium (sensu stricto 1)		0	9.33993e-05	0	0	0	0	0	0	0	0	0	0	0	0	0	0	0	0	0	0	0
ASV0841	Bacteria	Firmicutes	Clostridia	Oscillospirales	Ruminococcaceae	Faecalibacterium		0	0	0	0	0	0	0	0	0	0	0	0	0	0	0	0	0	0	0	0	9.33993e-05
ASV0842	Bacteria	Cyanobacteria	Cyanobacteriia	Pseudanabaenales	Pseudanabaenaceae	Pseudanabaena PCC / 7429		0	0	0	0	0	0	0	0	0	0	0	0	0	0	0	0	0	0	0	0	9.33993e-05
ASV0843	Bacteria	Bacteroidota	Bacteroidia	Bacteroidales	Dysgonomonadaceae	Proteiniphilum		0	0	0	0	0	0	6.00424e-05	0	0	0	0	0	0	0	0	0	0	0	0	3.33569e-05	0
ASV0844	Bacteria	Bacteroidota	Bacteroidia	Bacteroidales	Prevotellaceae	Prevotella	Prevotella jejuni	0	0	0	0	0	0	0	0	0	0	0	0	0	9.33993e-05	0	0	0	0	0	0	0
ASV0845	Bacteria	Bacteroidota	Bacteroidia	Bacteroidales	Muribaculaceae	Muribaculaceae		0	0	0	0	0	0	0	0	0	0	9.33993e-05	0	0	0	0	0	0	0	0	0	0
ASV0846	Bacteria	Bacteroidota	Bacteroidia	Flavobacteriales	Crocinitomicaceae	Brumimicrobium		0	0	0	0	0	0	9.33993e-05	0	0	0	0	0	0	0	0	0	0	0	0	0	0
ASV0847	Bacteria	Proteobacteria	Alphaproteobacteria					0	0	0	0	0	0	0	0	0	0	0	0	0	0	0	0	9.33993e-05	0	0	0	0
ASV0848	Bacteria	Proteobacteria	Alphaproteobacteria	Rhodobacterales	Rhodobacteraceae	Amaricoccus		0	0	0	0	0	0	0	0	0	0	0	0	9.33993e-05	0	0	0	0	0	0	0	0
ASV0849	Bacteria	Proteobacteria	Gammaproteobacteria	Xanthomonadales	Xanthomonadaceae	Luteimonas		0	9.33993e-05	0	0	0	0	0	0	0	0	0	0	0	0	0	0	0	0	0	0	0
ASV0850	Bacteria	Proteobacteria	Gammaproteobacteria	Pseudomonadales	Moraxellaceae	Psychrobacter	Psychrobacter namhaensis	0	0	0	0	0	0	0	0	0	0	0	0	0	0	0	9.33993e-05	0	0	0	0	0
ASV0851	Bacteria	Proteobacteria	Alphaproteobacteria	Sphingomonadales	Sphingomonadaceae	Sphingobium	Sphingobium lactosutens	0	0	0	0	9.33993e-05	0	0	0	0	0	0	0	0	0	0	0	0	0	0	0	0
ASV0852	Bacteria	Proteobacteria	Alphaproteobacteria	Sphingomonadales	Sphingomonadaceae	Sphingomonas		9.33993e-05	0	0	0	0	0	0	0	0	0	0	0	0	0	0	0	0	0	0	0	0
ASV0853	Bacteria	Proteobacteria	Alphaproteobacteria	Sphingomonadales	Sphingomonadaceae	Sphingomonas		0	0	0	0	0	0	0	0	0	0	0	9.33993e-05	0	0	0	0	0	0	0	0	0
ASV0854	Bacteria	Proteobacteria	Gammaproteobacteria	Enterobacterales	Yersiniaceae	Serratia	Serratia rubidaea	0	0	0	0	0	0	0	0	0	0	0	0	0	0	0	0	0	9.33993e-05	0	0	0
ASV0855	Bacteria	Proteobacteria	Gammaproteobacteria	Enterobacterales	Yersiniaceae	Serratia	Serratia rubidaea	0	0	0	0	0	0	0	0	0	0	0	0	0	0	0	0	0	9.33993e-05	0	0	0
ASV0856	Bacteria	Proteobacteria	Gammaproteobacteria	Enterobacterales	Enterobacteriaceae	Escherichia / Shigella		0	0	0	0	0	0	0	4.66997e-05	0	0	0	0	0	0	0	0	0	4.66997e-05	0	0	0
ASV0857	Bacteria	Proteobacteria	Gammaproteobacteria	Enterobacterales	Yersiniaceae	Serratia		0	0	0	0	0	0	0	0	0	0	0	0	0	0	0	0	9.33993e-05	0	0	0	0
ASV0858	Unassigned							0	0	0	0	0	0	0	0	0	0	0	0	0	0	3.33569e-05	0	0	0	5.3371e-05	0	0
ASV0859	Bacteria	Actinobacteriota	Actinobacteria	Micrococcales	Demequinaceae	Lysinimicrobium		0	8.6728e-05	0	0	0	0	0	0	0	0	0	0	0	0	0	0	0	0	0	0	0
ASV0860	Bacteria	Actinobacteriota	Actinobacteria	Micrococcales	Bogoriellaceae	Georgenia		0	8.6728e-05	0	0	0	0	0	0	0	0	0	0	0	0	0	0	0	0	0	0	0
ASV0861	Bacteria	Actinobacteriota	Actinobacteria	Corynebacteriales	Corynebacteriaceae	Corynebacterium		0	0	0	0	0	0	0	0	0	0	0	0	0	0	0	8.6728e-05	0	0	0	0	0
ASV0862	Bacteria	Firmicutes	Negativicutes	Veillonellales / Selenomonadales	Veillonellaceae	Veillonella		0	0	0	0	0	0	0	0	0	0	0	0	0	0	0	0	0	0	0	8.6728e-05	0
ASV0863	Bacteria	Bacteroidota	Bacteroidia	Sphingobacteriales	Sphingobacteriaceae	Sphingobacterium		0	0	0	0	0	0	0	0	0	0	0	0	0	0	0	0	8.6728e-05	0	0	0	0
ASV0864	Bacteria	Firmicutes	Bacilli	Paenibacillales	Paenibacillaceae	Paenibacillus		0	0	0	0	0	0	0	0	0	0	0	0	0	0	0	0	0	0	8.6728e-05	0	0
ASV0865	Bacteria	Firmicutes	Bacilli	Paenibacillales	Paenibacillaceae	Paenibacillus		0	0	0	1.33428e-05	0	0	0	0	0	0	7.33852e-05	0	0	0	0	0	0	0	0	0	0
ASV0866	Bacteria	Firmicutes	Bacilli	Bacillales	Planococcaceae	Domibacillus		0	0	0	0	0	0	0	0	0	0	0	0	0	0	0	0	0	0	0	8.6728e-05	0
ASV0867	Bacteria	Firmicutes	Clostridia	Peptostreptococcales / Tissierellales	Anaerovoracaceae	[Eubacterium] nodatum group	[Eubacterium] infirmum	0	0	0	0	0	0	0	0	0	0	0	0	8.6728e-05	0	0	0	0	0	0	0	0
ASV0868	Bacteria	Firmicutes	Clostridia	Lachnospirales	Lachnospiraceae	Lachnoclostridium		0	0	0	0	8.6728e-05	0	0	0	0	0	0	0	0	0	0	0	0	0	0	0	0
ASV0869	Bacteria	Firmicutes	Clostridia	Lachnospirales	Lachnospiraceae	Lachnoclostridium		0	0	0	0	0	0	0	0	0	0	8.6728e-05	0	0	0	0	0	0	0	0	0	0
ASV0870	Bacteria	Firmicutes	Clostridia	Lachnospirales	Lachnospiraceae	Anaerosporobacter		0	0	0	8.6728e-05	0	0	0	0	0	0	0	0	0	0	0	0	0	0	0	0	0
ASV0871	Bacteria	Firmicutes	Clostridia	Clostridiales	Clostridiaceae	Clostridium (sensu stricto 1)		0	0	0	0	0	0	2.00141e-05	0	0	0	0	0	0	0	0	0	0	0	6.67138e-05	0	0
ASV0872	Bacteria	Firmicutes	Clostridia	Lachnospirales	Lachnospiraceae	Agathobacter		0	0	0	0	0	0	0	0	0	0	0	0	0	0	0	8.6728e-05	0	0	0	0	0
ASV0873	Bacteria	Firmicutes	Clostridia	Lachnospirales	Lachnospiraceae	Lachnospiraceae NC2004 group		8.6728e-05	0	0	0	0	0	0	0	0	0	0	0	0	0	0	0	0	0	0	0	0
ASV0874	Bacteria	Chloroflexi	Ktedonobacteria	Ktedonobacterales	JG30 / KF / AS9	JG30 / KF / AS9		0	0	0	0	0	0	0	0	0	0	0	0	0	0	8.6728e-05	0	0	0	0	0	0
ASV0875	Bacteria	Bacteroidota	Bacteroidia	Bacteroidales	Dysgonomonadaceae	Proteiniphilum		0	0	0	0	0	0	0	0	0	0	0	0	2.66855e-05	0	0	0	0	0	0	0	6.00424e-05
ASV0876	Bacteria	Bacteroidota	Bacteroidia	Bacteroidales	Muribaculaceae	Muribaculaceae		0	0	0	0	0	8.6728e-05	0	0	0	0	0	0	0	0	0	0	0	0	0	0	0
ASV0877	Bacteria	Bacteroidota	Bacteroidia	Chitinophagales	Chitinophagaceae	Segetibacter		0	0	0	0	0	0	0	0	0	0	8.6728e-05	0	0	0	0	0	0	0	0	0	0
ASV0878	Bacteria	Bacteroidota	Bacteroidia	Flavobacteriales	Weeksellaceae	Moheibacter		0	7.33852e-05	0	0	0	0	0	0	1.33428e-05	0	0	0	0	0	0	0	0	0	0	0	0
ASV0879	Bacteria	Proteobacteria	Alphaproteobacteria	Rhizobiales	Devosiaceae	Devosia		0	0	0	0	0	0	0	0	2.00141e-05	0	0	0	0	0	6.67138e-05	0	0	0	0	0	0
ASV0880	Bacteria	Proteobacteria	Alphaproteobacteria	Rhizobiales	Devosiaceae	Devosia		0	8.6728e-05	0	0	0	0	0	0	0	0	0	0	0	0	0	0	0	0	0	0	0
ASV0881	Bacteria	Proteobacteria	Alphaproteobacteria	Rhizobiales	Beijerinckiaceae	Methylobacterium / Methylorubrum	Methylobacterium adhaesivum	0	0	0	0	0	0	0	0	0	0	0	0	0	8.6728e-05	0	0	0	0	0	0	0
ASV0882	Bacteria	Proteobacteria	Gammaproteobacteria	Burkholderiales	Rhodocyclaceae	Azoarcus		0	0	0	0	0	0	0	0	0	0	0	0	0	0	0	0	0	0	8.6728e-05	0	0
ASV0883	Bacteria	Proteobacteria	Gammaproteobacteria	Xanthomonadales	Xanthomonadaceae	Luteimonas		0	0	0	0	0	0	2.66855e-05	0	6.00424e-05	0	0	0	0	0	0	0	0	0	0	0	0
ASV0884	Bacteria	Proteobacteria	Gammaproteobacteria	Methylococcales	Methylococcaceae			0	8.6728e-05	0	0	0	0	0	0	0	0	0	0	0	0	0	0	0	0	0	0	0
ASV0885	Bacteria	Proteobacteria	Gammaproteobacteria	Legionellales	Legionellaceae	Legionella		0	0	0	0	0	0	0	0	0	0	0	0	0	0	0	0	0	0	0	0	8.6728e-05
ASV0886	Bacteria	Proteobacteria	Alphaproteobacteria	Sphingomonadales	Sphingomonadaceae	Novosphingobium		0	8.6728e-05	0	0	0	0	0	0	0	0	0	0	0	0	0	0	0	0	0	0	0
ASV0887	Bacteria	Proteobacteria	Alphaproteobacteria	Sphingomonadales	Sphingomonadaceae	Novosphingobium		0	0	0	0	0	8.6728e-05	0	0	0	0	0	0	0	0	0	0	0	0	0	0	0
ASV0888	Bacteria	Proteobacteria	Gammaproteobacteria	Enterobacterales	Enterobacteriaceae			0	0	0	0	0	0	0	0	0	0	0	0	0	0	0	0	0	0	8.6728e-05	0	0
ASV0889	Unassigned							0	0	0	0	0	0	0	0	0	0	0	0	0	0	0	8.00566e-05	0	0	0	0	0
ASV0890	Unassigned							0	0	0	0	0	0	0	0	0	0	0	0	0	0	0	0	0	8.00566e-05	0	0	0
ASV0891	Bacteria							0	0	0	0	0	0	0	0	0	0	0	0	0	0	8.00566e-05	0	0	0	0	0	0
ASV0892	Unassigned							0	0	0	0	0	0	0	0	0	0	0	0	0	0	0	0	0	0	0	0	8.00566e-05
ASV0893	Unassigned							0	2.66855e-05	0	0	0	0	0	0	0	0	0	0	0	0	2.66855e-05	0	0	0	2.66855e-05	0	0
ASV0894	d Archaea	Euryarchaeota	Methanobacteria	Methanobacteriales	Methanobacteriaceae	Methanobrevibacter	Methanobrevibacter smithii	8.00566e-05	0	0	0	0	0	0	0	0	0	0	0	0	0	0	0	0	0	0	0	0
ASV0895	Bacteria	Actinobacteriota	Actinobacteria	Propionibacteriales	Propionibacteriaceae	Cutibacterium		0	0	0	0	0	0	0	0	0	0	8.00566e-05	0	0	0	0	0	0	0	0	0	0
ASV0896	Bacteria	Actinobacteriota	Actinobacteria	Micrococcales	Promicromonosporaceae	Cellulosimicrobium		0	8.00566e-05	0	0	0	0	0	0	0	0	0	0	0	0	0	0	0	0	0	0	0
ASV0897	Bacteria	Actinobacteriota	Actinobacteria	Micrococcales	Micrococcaceae	Kocuria		0	0	0	0	0	0	0	0	0	0	0	0	8.00566e-05	0	0	0	0	0	0	0	0
ASV0898	Bacteria	Actinobacteriota	Actinobacteria	Corynebacteriales	Corynebacteriaceae	Corynebacterium		0	0	0	0	0	0	0	0	0	0	0	0	0	0	0	0	0	0	8.00566e-05	0	0
ASV0899	Bacteria	Firmicutes	Bacilli	Erysipelotrichales	Erysipelotrichaceae	Faecalitalea		0	0	0	0	0	0	0	0	0	0	8.00566e-05	0	0	0	0	0	0	0	0	0	0
ASV0900	Bacteria	Firmicutes	Bacilli	Lactobacillales	Streptococcaceae	Streptococcus		8.00566e-05	0	0	0	0	0	0	0	0	0	0	0	0	0	0	0	0	0	0	0	0
ASV0901	Bacteria	Firmicutes	Clostridia	Lachnospirales	Lachnospiraceae			8.00566e-05	0	0	0	0	0	0	0	0	0	0	0	0	0	0	0	0	0	0	0	0
ASV0902	Bacteria	Firmicutes	Clostridia	Lachnospirales	Lachnospiraceae	Blautia		0	0	0	0	0	0	0	0	0	0	0	0	8.00566e-05	0	0	0	0	0	0	0	0
ASV0903	Bacteria	Firmicutes	Clostridia	Lachnospirales	Lachnospiraceae	[Ruminococcus] gnavus group		8.00566e-05	0	0	0	0	0	0	0	0	0	0	0	0	0	0	0	0	0	0	0	0
ASV0904	Bacteria	Firmicutes	Clostridia	Lachnospirales	Lachnospiraceae	Lachnospira		0	0	0	0	8.00566e-05	0	0	0	0	0	0	0	0	0	0	0	0	0	0	0	0
ASV0905	Bacteria	Cyanobacteria	Cyanobacteriia	Chloroplast	Chloroplast	Chloroplast		0	0	0	0	0	0	0	0	0	0	0	0	0	0	0	0	8.00566e-05	0	0	0	0
ASV0906	Bacteria	Bacteroidota	Bacteroidia	Bacteroidales	Prevotellaceae	Prevotella		0	0	0	0	8.00566e-05	0	0	0	0	0	0	0	0	0	0	0	0	0	0	0	0
ASV0907	Bacteria	Bacteroidota	Bacteroidia	Chitinophagales	Chitinophagaceae	Taibaiella		0	0	0	0	0	0	0	0	0	0	8.00566e-05	0	0	0	0	0	0	0	0	0	0
ASV0908	Bacteria	Bacteroidota	Bacteroidia	Bacteroidales	Rikenellaceae			0	0	0	0	0	0	0	0	0	0	0	0	0	0	0	0	8.00566e-05	0	0	0	0
ASV0909	Bacteria	Proteobacteria	Alphaproteobacteria	Rhizobiales	Rhizobiaceae			0	0	0	0	0	0	0	0	0	0	8.00566e-05	0	0	0	0	0	0	0	0	0	0
ASV0910	Bacteria	Proteobacteria	Alphaproteobacteria	Rhizobiales	Rhizobiaceae	Pseudaminobacter		0	0	0	0	0	0	0	0	0	0	0	0	0	0	0	0	0	0	0	8.00566e-05	0
ASV0911	Bacteria	Proteobacteria	Gammaproteobacteria	Pseudomonadales	Pseudomonadaceae	Pseudomonas		0	0	0	0	0	0	0	0	0	0	8.00566e-05	0	0	0	0	0	0	0	0	0	0
ASV0912	Bacteria	Proteobacteria	Gammaproteobacteria	Pseudomonadales	Pseudomonadaceae	Pseudomonas		0	0	0	0	0	0	0	0	0	0	8.00566e-05	0	0	0	0	0	0	0	0	0	0
ASV0913	Bacteria	Proteobacteria	Gammaproteobacteria	Burkholderiales	B1 / 7BS	B1 / 7BS		0	8.00566e-05	0	0	0	0	0	0	0	0	0	0	0	0	0	0	0	0	0	0	0
ASV0914	Bacteria	Proteobacteria	Gammaproteobacteria	Burkholderiales	Neisseriaceae			0	0	0	0	0	0	0	0	0	0	0	0	0	0	0	8.00566e-05	0	0	0	0	0
ASV0915	Bacteria	Proteobacteria	Gammaproteobacteria	Pseudomonadales	Moraxellaceae	Acinetobacter	Acinetobacter radioresistens	8.00566e-05	0	0	0	0	0	0	0	0	0	0	0	0	0	0	0	0	0	0	0	0
ASV0916	Bacteria	Proteobacteria	Gammaproteobacteria	Oceanospirillales	Pseudohongiellaceae	Pseudohongiella		0	0	0	0	0	0	0	0	0	0	0	4.66997e-05	0	0	3.33569e-05	0	0	0	0	0	0
ASV0917	Bacteria	Proteobacteria	Gammaproteobacteria	Legionellales	Legionellaceae	Legionella		0	6.67138110931725E / 06	0	0	0	0	0	0	0	0	7.33852e-05	0	0	0	0	0	0	0	0	0	0
ASV0918	Bacteria	Proteobacteria	Alphaproteobacteria	Sphingomonadales	Sphingomonadaceae	Sphingomonas		0	0	0	0	0	0	0	0	8.00566e-05	0	0	0	0	0	0	0	0	0	0	0	0
ASV0919	Bacteria	Proteobacteria	Alphaproteobacteria	Sphingomonadales	Sphingomonadaceae	Sphingomonas		0	0	2.00141e-05	0	0	0	0	0	0	0	2.66855e-05	2.66855e-05	0	0	0	0	6.67138110931725E / 06	0	0	0	0
ASV0920	Bacteria	Proteobacteria	Gammaproteobacteria	Enterobacterales				0	6.67138110931725E / 06	6.67138110931725E / 06	6.67138110931725E / 06	0	0	0	0	0	6.67138110931725E / 06	0	1.33428e-05	0	6.67138110931725E / 06	1.33428e-05	0	0	1.33428e-05	0	0	6.67138110931725E / 06
ASV0921	Bacteria	Proteobacteria	Gammaproteobacteria	Enterobacterales	Yersiniaceae	Serratia	Serratia rubidaea	0	0	0	0	0	0	0	0	0	0	0	0	0	0	0	0	0	8.00566e-05	0	0	0
ASV0922	Bacteria	Proteobacteria	Gammaproteobacteria	Enterobacterales	Yersiniaceae	Serratia	Serratia rubidaea	0	0	0	0	0	0	0	0	0	0	0	0	0	0	0	0	0	8.00566e-05	0	0	0
ASV0923	Bacteria	Proteobacteria	Gammaproteobacteria	Enterobacterales	Yersiniaceae	Serratia	Serratia ureilytica	6.67138110931725E / 06	6.67138110931725E / 06	0	0	0	0	1.33428e-05	6.67138110931725E / 06	0	0	0	2.00141e-05	6.67138110931725E / 06	0	1.33428e-05	0	0	6.67138110931725E / 06	0	0	0
ASV0924	Unassigned							0	7.33852e-05	0	0	0	0	0	0	0	0	0	0	0	0	0	0	0	0	0	0	0
ASV0925	Unassigned							0	0	0	0	0	0	0	0	0	0	0	0	0	0	7.33852e-05	0	0	0	0	0	0
ASV0926	Unassigned							0	0	0	0	0	0	0	2.66855e-05	4.66997e-05	0	0	0	0	0	0	0	0	0	0	0	0
ASV0927	Bacteria	Acidobacteriota	Blastocatellia	Blastocatellales	Blastocatellaceae	Blastocatella		0	0	0	0	0	0	0	0	0	0	0	0	0	0	7.33852e-05	0	0	0	0	0	0
ASV0928	Unassigned							0	0	0	0	0	0	0	0	0	0	0	7.33852e-05	0	0	0	0	0	0	0	0	0
ASV0929	Bacteria	Actinobacteriota	Actinobacteria	Propionibacteriales	Nocardioidaceae	Nocardioides		0	0	0	0	0	0	0	0	0	0	0	0	0	0	0	0	7.33852e-05	0	0	0	0
ASV0930	Bacteria	Actinobacteriota	Actinobacteria	Micrococcales	Sanguibacteraceae	Sanguibacter		0	0	0	0	0	0	0	0	0	0	0	7.33852e-05	0	0	0	0	0	0	0	0	0
ASV0931	Bacteria	Actinobacteriota	Actinobacteria	Micrococcales	Micrococcaceae	Rothia	Rothia aeria	0	0	0	0	0	0	0	0	0	0	0	7.33852e-05	0	0	0	0	0	0	0	0	0
ASV0932	Bacteria	Actinobacteriota	Actinobacteria	Micrococcales	Micrococcaceae	Citricoccus		0	0	7.33852e-05	0	0	0	0	0	0	0	0	0	0	0	0	0	0	0	0	0	0
ASV0933	Bacteria	Actinobacteriota	Actinobacteria	Corynebacteriales	Corynebacteriaceae	Corynebacterium	Corynebacterium simulans	0	0	0	0	0	0	0	0	0	0	0	7.33852e-05	0	0	0	0	0	0	0	0	0
ASV0934	Bacteria	Actinobacteriota	Actinobacteria	Glycomycetales	Glycomycetaceae	Glycomyces	Glycomyces mongolensis	0	7.33852e-05	0	0	0	0	0	0	0	0	0	0	0	0	0	0	0	0	0	0	0
ASV0935	Bacteria	Firmicutes	Negativicutes	Veillonellales / Selenomonadales	Veillonellaceae	Veillonella		0	0	0	0	0	0	0	0	0	0	0	0	0	0	0	0	0	7.33852e-05	0	0	0
ASV0936	Bacteria	Firmicutes	Bacilli	Erysipelotrichales	Erysipelotrichaceae	Dubosiella		0	0	0	0	0	0	0	0	0	0	0	0	0	0	0	0	0	0	0	0	7.33852e-05
ASV0937	Bacteria	Firmicutes	Bacilli	Staphylococcales	Gemellaceae	Gemella		0	0	7.33852e-05	0	0	0	0	0	0	0	0	0	0	0	0	0	0	0	0	0	0
ASV0938	Bacteria	Firmicutes	Clostridia	Peptostreptococcales / Tissierellales	Peptostreptococcales / Tissierellales	Peptoniphilus		7.33852e-05	0	0	0	0	0	0	0	0	0	0	0	0	0	0	0	0	0	0	0	0
ASV0939	Bacteria	Firmicutes	Clostridia	Lachnospirales	Lachnospiraceae			7.33852e-05	0	0	0	0	0	0	0	0	0	0	0	0	0	0	0	0	0	0	0	0
ASV0940	Bacteria	Firmicutes	Negativicutes	Acidaminococcales	Acidaminococcaceae	Phascolarctobacterium	Phascolarctobacterium faecium	7.33852e-05	0	0	0	0	0	0	0	0	0	0	0	0	0	0	0	0	0	0	0	0
ASV0941	Bacteria	Firmicutes	Clostridia	Lachnospirales	Lachnospiraceae	Agathobacter		0	0	0	0	7.33852e-05	0	0	0	0	0	0	0	0	0	0	0	0	0	0	0	0
ASV0942	Bacteria	Firmicutes	Clostridia	Lachnospirales	Lachnospiraceae	Lachnospiraceae NK4A136 group		0	0	0	7.33852e-05	0	0	0	0	0	0	0	0	0	0	0	0	0	0	0	0	0
ASV0943	Bacteria	Firmicutes	Clostridia	Lachnospirales	Lachnospiraceae	[Eubacterium] eligens group		0	0	0	0	7.33852e-05	0	0	0	0	0	0	0	0	0	0	0	0	0	0	0	0
ASV0944	Bacteria	Firmicutes	Clostridia	Oscillospirales	Oscillospiraceae	Oscillibacter		0	0	0	0	0	0	0	0	0	0	7.33852e-05	0	0	0	0	0	0	0	0	0	0
ASV0945	Bacteria	Firmicutes	Clostridia	Oscillospirales	Oscillospiraceae	Papillibacter		0	0	0	0	0	0	0	0	0	0	7.33852e-05	0	0	0	0	0	0	0	0	0	0
ASV0946	Bacteria	Cyanobacteria	Cyanobacteriia	Chloroplast				0	0	0	0	0	0	0	0	0	0	0	0	0	0	0	0	0	0	0	0	7.33852e-05
ASV0947	Bacteria	Cyanobacteria	Cyanobacteriia	Oxyphotobacteria Incertae Sedis	Unknown Family	Leptolyngbya ANT.L67.1		0	0	0	0	0	0	0	0	0	0	0	0	0	0	0	0	0	0	0	0	7.33852e-05
ASV0948	Bacteria	Chloroflexi	Chloroflexia	Thermomicrobiales	AKYG1722	AKYG1722		0	7.33852e-05	0	0	0	0	0	0	0	0	0	0	0	0	0	0	0	0	0	0	0
ASV0949	Bacteria	Chloroflexi	Chloroflexia	Thermomicrobiales	JG30 / KF / CM45	JG30 / KF / CM45		0	7.33852e-05	0	0	0	0	0	0	0	0	0	0	0	0	0	0	0	0	0	0	0
ASV0950	Bacteria	Firmicutes	Clostridia					0	0	0	7.33852e-05	0	0	0	0	0	0	0	0	0	0	0	0	0	0	0	0	0
ASV0951	Bacteria	Bacteroidota	Bacteroidia	Sphingobacteriales	Sphingobacteriaceae			0	7.33852e-05	0	0	0	0	0	0	0	0	0	0	0	0	0	0	0	0	0	0	0
ASV0952	Bacteria	Proteobacteria	Alphaproteobacteria	Rhizobiales	Rhizobiaceae	Aminobacter		0	7.33852e-05	0	0	0	0	0	0	0	0	0	0	0	0	0	0	0	0	0	0	0
ASV0953	Bacteria	Proteobacteria	Alphaproteobacteria	Caulobacterales	Caulobacteraceae	Caulobacter		0	0	0	0	0	0	0	7.33852e-05	0	0	0	0	0	0	0	0	0	0	0	0	0
ASV0954	Bacteria	Proteobacteria	Alphaproteobacteria	Rhizobiales	Beijerinckiaceae			0	0	0	0	0	0	0	0	0	0	0	0	0	0	0	0	0	0	0	0	7.33852e-05
ASV0955	Bacteria	Proteobacteria	Gammaproteobacteria	Beggiatoales	Beggiatoaceae			0	0	0	0	0	0	0	0	0	0	0	0	0	6.00424e-05	0	0	1.33428e-05	0	0	0	0
ASV0956	Bacteria	Proteobacteria	Alphaproteobacteria	Sphingomonadales	Sphingomonadaceae	Sphingomonas		0	0	0	0	0	0	0	0	7.33852e-05	0	0	0	0	0	0	0	0	0	0	0	0
ASV0957	Bacteria	Proteobacteria	Gammaproteobacteria	Enterobacterales	Yersiniaceae	Serratia	Serratia rubidaea	0	0	0	0	0	0	0	0	0	0	0	0	0	0	0	0	0	7.33852e-05	0	0	0
ASV0958	Unassigned							6.67138e-05	0	0	0	0	0	0	0	0	0	0	0	0	0	0	0	0	0	0	0	0
ASV0959	d Eukaryota							0	0	6.67138e-05	0	0	0	0	0	0	0	0	0	0	0	0	0	0	0	0	0	0
ASV0960	Bacteria	Acidobacteriota	Vicinamibacteria	Subgroup 17	Subgroup 17	Subgroup 17		0	0	0	0	0	0	0	0	0	0	0	0	0	0	0	0	0	0	0	6.67138e-05	0
ASV0961	Bacteria	Acidobacteriota	Vicinamibacteria	Vicinamibacterales	Vicinamibacteraceae	Vicinamibacteraceae		0	0	0	0	0	0	0	0	0	0	0	0	0	0	0	0	0	0	0	6.67138e-05	0
ASV0962	Bacteria	Verrucomicrobiota	Verrucomicrobiae	Verrucomicrobiales	Verrucomicrobiaceae	Prosthecobacter		0	0	0	0	0	0	2.66855e-05	0	0	0	0	0	0	0	0	0	0	0	4.00283e-05	0	0
ASV0963	Bacteria	Verrucomicrobiota	Verrucomicrobiae	Verrucomicrobiales	Verrucomicrobiaceae	Prosthecobacter		0	0	0	0	0	0	0	0	0	0	0	0	0	0	0	0	0	6.67138e-05	0	0	0
ASV0964	Bacteria	Actinobacteriota	Acidimicrobiia	Microtrichales	Ilumatobacteraceae	CL500 / 29 marine group		0	6.67138e-05	0	0	0	0	0	0	0	0	0	0	0	0	0	0	0	0	0	0	0
ASV0965	Bacteria	Actinobacteriota	Actinobacteria	Micrococcales	Microbacteriaceae	Leucobacter		0	0	0	0	0	0	0	0	0	0	0	0	0	0	0	6.67138e-05	0	0	0	0	0
ASV0966	Bacteria	Actinobacteriota	Actinobacteria	Micrococcales	Intrasporangiaceae			0	6.67138e-05	0	0	0	0	0	0	0	0	0	0	0	0	0	0	0	0	0	0	0
ASV0967	Bacteria	Actinobacteriota	Actinobacteria	Corynebacteriales	Nocardiaceae	Rhodococcus		0	0	0	0	0	0	0	0	0	0	6.67138e-05	0	0	0	0	0	0	0	0	0	0
ASV0968	Bacteria	Fibrobacterota	Fibrobacteria	Fibrobacterales	Fibrobacteraceae			0	4.66997e-05	0	0	0	0	0	0	0	0	0	0	0	0	0	0	2.00141e-05	0	0	0	0
ASV0969	Bacteria	Firmicutes	Bacilli	Acholeplasmatales	Acholeplasmataceae	Acholeplasma		0	0	0	0	0	0	0	0	0	0	0	0	0	0	0	0	0	0	6.67138e-05	0	0
ASV0970	Bacteria	Firmicutes	Bacilli	Lactobacillales	Streptococcaceae	Streptococcus		0	0	0	0	0	0	0	0	0	0	0	0	0	0	0	6.67138e-05	0	0	0	0	0
ASV0971	Bacteria	Firmicutes	Bacilli	Lactobacillales	Lactobacillaceae	Lactobacillus		0	0	0	0	0	0	0	0	0	0	0	0	0	0	0	0	0	0	6.67138e-05	0	0
ASV0972	Bacteria	Firmicutes	Bacilli	Lactobacillales	Leuconostocaceae	Leuconostoc	Leuconostoc gelidum	0	0	0	0	0	0	0	0	0	0	0	0	0	0	6.67138e-05	0	0	0	0	0	0
ASV0973	Bacteria	Firmicutes	Bacilli	Staphylococcales	Gemellaceae	Gemella		0	0	0	0	0	5.3371e-05	1.33428e-05	0	0	0	0	0	0	0	0	0	0	0	0	0	0
ASV0974	Bacteria	Firmicutes	Clostridia	Peptostreptococcales / Tissierellales	Peptostreptococcales / Tissierellales	Anaerococcus	Anaerococcus mediterraneensis	0	0	0	6.67138e-05	0	0	0	0	0	0	0	0	0	0	0	0	0	0	0	0	0
ASV0975	Bacteria	Firmicutes	Clostridia	Peptostreptococcales / Tissierellales	Peptostreptococcaceae	Romboutsia		0	0	0	0	6.67138e-05	0	0	0	0	0	0	0	0	0	0	0	0	0	0	0	0
ASV0976	Bacteria	Firmicutes	Clostridia	Lachnospirales	Lachnospiraceae			0	0	0	0	0	0	0	0	0	0	0	0	0	6.67138e-05	0	0	0	0	0	0	0
ASV0977	Bacteria	Firmicutes	Clostridia	Oscillospirales				0	0	0	0	0	0	0	0	0	0	0	0	0	0	0	0	0	0	0	0	6.67138e-05
ASV0978	Bacteria	Firmicutes	Clostridia	Clostridiales	Clostridiaceae	Clostridium (sensu stricto 1)		0	0	0	0	0	0	0	0	0	0	0	0	0	0	0	6.67138e-05	0	0	0	0	0
ASV0979	Bacteria	Bacteroidota	Bacteroidia	Bacteroidales	Bacteroidaceae	Bacteroides	Bacteroides xylanisolvens	0	0	0	0	6.67138e-05	0	0	0	0	0	0	0	0	0	0	0	0	0	0	0	0
ASV0980	Bacteria	Bacteroidota	Bacteroidia	Bacteroidales	Prevotellaceae	Prevotella	Prevotella nigrescens	0	0	6.67138e-05	0	0	0	0	0	0	0	0	0	0	0	0	0	0	0	0	0	0
ASV0981	Bacteria	Bacteroidota	Bacteroidia	Chitinophagales	Chitinophagaceae	Flavisolibacter		0	0	0	0	0	0	0	0	0	0	0	0	0	0	0	0	0	6.67138e-05	0	0	0
ASV0982	Bacteria	Bacteroidota	Bacteroidia	Flavobacteriales	Weeksellaceae	Cloacibacterium		0	0	0	0	0	0	0	0	0	0	0	0	0	0	0	0	5.3371e-05	1.33428e-05	0	0	0
ASV0983	Bacteria	Bacteroidota	Bacteroidia	Sphingobacteriales	Sphingobacteriaceae	Sphingobacterium	Sphingobacterium spiritivorum	0	0	0	0	0	0	0	0	0	0	0	0	0	0	6.67138e-05	0	0	0	0	0	0
ASV0984	Bacteria	Proteobacteria	Alphaproteobacteria	Rhizobiales	Beijerinckiaceae	Methylobacterium / Methylorubrum		0	0	0	6.67138e-05	0	0	0	0	0	0	0	0	0	0	0	0	0	0	0	0	0
ASV0985	Bacteria	Proteobacteria	Alphaproteobacteria	Rhodobacterales	Rhodobacteraceae			0	0	0	0	0	0	0	0	0	0	6.67138e-05	0	0	0	0	0	0	0	0	0	0
ASV0986	Bacteria	Proteobacteria	Gammaproteobacteria	Pseudomonadales	Pseudomonadaceae	Pseudomonas		0	0	0	0	0	0	0	0	0	0	6.67138e-05	0	0	0	0	0	0	0	0	0	0
ASV0987	Bacteria	Proteobacteria	Gammaproteobacteria	Pseudomonadales	Pseudomonadaceae	Pseudomonas		0	0	0	0	0	0	3.33569e-05	0	0	0	6.67138110931725E / 06	6.67138110931725E / 06	0	0	0	0	2.00141e-05	0	0	0	0
ASV0988	Bacteria	Proteobacteria	Gammaproteobacteria	Burkholderiales	Oxalobacteraceae	Massilia		0	6.67138e-05	0	0	0	0	0	0	0	0	0	0	0	0	0	0	0	0	0	0	0
ASV0989	Bacteria	Proteobacteria	Gammaproteobacteria	Burkholderiales	Burkholderiaceae	Lautropia		0	6.67138e-05	0	0	0	0	0	0	0	0	0	0	0	0	0	0	0	0	0	0	0
ASV0990	Bacteria	Proteobacteria	Gammaproteobacteria	Burkholderiales	Burkholderiaceae	Cupriavidus		0	0	0	0	0	0	0	0	0	0	0	0	0	0	0	6.67138e-05	0	0	0	0	0
ASV0991	Bacteria	Proteobacteria	Gammaproteobacteria	Burkholderiales	Hydrogenophilaceae	Hydrogenophilus		0	6.67138e-05	0	0	0	0	0	0	0	0	0	0	0	0	0	0	0	0	0	0	0
ASV0992	Bacteria	Proteobacteria	Gammaproteobacteria	Xanthomonadales	Xanthomonadaceae	Pseudoxanthomonas	Pseudoxanthomonas suwonensis	0	0	0	0	0	0	0	0	6.67138e-05	0	0	0	0	0	0	0	0	0	0	0	0
ASV0993	Bacteria	Proteobacteria	Alphaproteobacteria	Rhizobiales	Rhizobiaceae			0	6.67138110931725E / 06	0	0	0	0	0	0	0	0	0	0	0	0	0	6.67138110931725E / 06	3.33569e-05	0	1.33428e-05	6.67138110931725E / 06	0
ASV0994	Bacteria	Proteobacteria	Alphaproteobacteria	Sphingomonadales	Sphingomonadaceae	Sphingobium		0	0	0	0	0	0	0	0	0	0	0	0	6.67138e-05	0	0	0	0	0	0	0	0
ASV0995	Bacteria	Proteobacteria	Alphaproteobacteria	Sphingomonadales	Sphingomonadaceae	Sphingomonas		0	0	0	0	0	0	0	0	0	0	0	0	0	0	0	0	0	0	0	6.67138e-05	0
ASV0996	Bacteria	Proteobacteria	Alphaproteobacteria	Rhizobiales	Rhizobiaceae	Ochrobactrum		0	0	0	0	0	0	0	0	0	0	0	6.67138e-05	0	0	0	0	0	0	0	0	0
ASV0997	Bacteria	Proteobacteria	Gammaproteobacteria	Enterobacterales	Erwiniaceae	Pantoea		0	0	6.67138e-05	0	0	0	0	0	0	0	0	0	0	0	0	0	0	0	0	0	0
ASV0998	Bacteria	Proteobacteria	Gammaproteobacteria	Enterobacterales	Yersiniaceae	Serratia		2.00141e-05	0	0	1.33428e-05	0	0	0	6.67138110931725E / 06	0	0	0	0	0	1.33428e-05	6.67138110931725E / 06	6.67138110931725E / 06	0	0	0	0	0
ASV0999	Unassigned							0	0	0	0	0	0	0	0	0	0	0	0	0	0	6.00424e-05	0	0	0	0	0	0
ASV1000	Unassigned							6.00424e-05	0	0	0	0	0	0	0	0	0	0	0	0	0	0	0	0	0	0	0	0
ASV1001	Unassigned							0	0	0	6.00424e-05	0	0	0	0	0	0	0	0	0	0	0	0	0	0	0	0	0
ASV1002	Unassigned							0	0	0	0	0	0	0	0	0	0	0	0	0	6.00424e-05	0	0	0	0	0	0	0
ASV1003	Unassigned							0	0	0	0	0	0	0	0	0	0	0	6.00424e-05	0	0	0	0	0	0	0	0	0
ASV1004	Bacteria	Actinobacteriota	Actinobacteria	Micrococcales	Microbacteriaceae	Leucobacter		0	0	0	0	0	0	0	0	0	0	6.00424e-05	0	0	0	0	0	0	0	0	0	0
ASV1005	Bacteria	Actinobacteriota	Actinobacteria	Actinomycetales	Actinomycetaceae	Actinomyces		0	0	0	0	0	0	0	0	0	0	0	0	6.00424e-05	0	0	0	0	0	0	0	0
ASV1006	Bacteria	Actinobacteriota	Actinobacteria	Micrococcales	Micrococcaceae	Kocuria		0	0	0	0	0	0	0	0	0	0	0	0	0	0	0	6.00424e-05	0	0	0	0	0
ASV1007	Bacteria	Actinobacteriota	Actinobacteria	Glycomycetales	Glycomycetaceae	Glycomyces	Glycomyces mongolensis	0	0	6.00424e-05	0	0	0	0	0	0	0	0	0	0	0	0	0	0	0	0	0	0
ASV1008	Bacteria	Actinobacteriota	Actinobacteria	Pseudonocardiales	Pseudonocardiaceae	Saccharomonospora	Saccharomonospora viridis	0	0	0	0	0	0	0	0	0	0	0	6.00424e-05	0	0	0	0	0	0	0	0	0
ASV1009	Bacteria	Bdellovibrionota	Bdellovibrionia	Bdellovibrionales	Bdellovibrionaceae	Bdellovibrio		0	0	0	0	0	0	0	0	0	0	6.00424e-05	0	0	0	0	0	0	0	0	0	0
ASV1010	Bacteria	Firmicutes	Negativicutes	Veillonellales / Selenomonadales	Veillonellaceae	Dialister		0	0	0	0	6.00424e-05	0	0	0	0	0	0	0	0	0	0	0	0	0	0	0	0
ASV1011	Bacteria	Firmicutes	Negativicutes	Veillonellales / Selenomonadales	Veillonellaceae	Dialister	Dialister propionicifaciens	6.00424e-05	0	0	0	0	0	0	0	0	0	0	0	0	0	0	0	0	0	0	0	0
ASV1012	Bacteria	Firmicutes	Negativicutes	Veillonellales / Selenomonadales	Veillonellaceae	Veillonella		0	0	0	0	0	0	0	0	0	0	0	0	0	0	6.00424e-05	0	0	0	0	0	0
ASV1013	Bacteria	Firmicutes	Negativicutes	Veillonellales / Selenomonadales	Veillonellaceae	Anaeroglobus	Anaeroglobus geminatus	0	0	6.00424e-05	0	0	0	0	0	0	0	0	0	0	0	0	0	0	0	0	0	0
ASV1014	Bacteria	Firmicutes	Bacilli	Lactobacillales	Lactobacillaceae	Lactobacillus	Lactobacillus gasseri	0	0	0	0	0	0	0	0	0	0	0	0	0	0	0	0	0	0	6.00424e-05	0	0
ASV1015	Bacteria	Firmicutes	Bacilli	Lactobacillales	Enterococcaceae	Enterococcus		0	0	0	0	0	0	0	0	0	0	0	0	0	0	0	0	0	0	0	0	6.00424e-05
ASV1016	Bacteria	Firmicutes	Bacilli	Lactobacillales	Enterococcaceae	Enterococcus	Enterococcus cecorum	0	0	0	0	0	0	0	0	0	0	0	0	0	0	0	0	0	0	0	0	6.00424e-05
ASV1017	Bacteria	Firmicutes	Clostridia	Peptostreptococcales / Tissierellales	Peptostreptococcales / Tissierellales	Tissierella	Tissierella creatinini	0	6.00424e-05	0	0	0	0	0	0	0	0	0	0	0	0	0	0	0	0	0	0	0
ASV1018	Bacteria	Firmicutes	Clostridia	Lachnospirales	Lachnospiraceae	Dorea		0	0	0	0	0	0	0	0	0	0	0	0	0	0	0	0	0	0	0	0	6.00424e-05
ASV1019	Bacteria	Firmicutes	Clostridia	Lachnospirales	Lachnospiraceae	Agathobacter		0	0	0	0	0	0	0	0	0	0	0	0	6.00424e-05	0	0	0	0	0	0	0	0
ASV1020	Bacteria	Firmicutes	Clostridia	Lachnospirales	Lachnospiraceae	Anaerocolumna		0	0	0	0	0	0	0	0	0	0	6.00424e-05	0	0	0	0	0	0	0	0	0	0
ASV1021	Bacteria	Firmicutes	Clostridia	Oscillospirales	Oscillospiraceae	Flavonifractor		0	0	0	0	6.00424e-05	0	0	0	0	0	0	0	0	0	0	0	0	0	0	0	0
ASV1022	Bacteria	Firmicutes	Clostridia	Oscillospirales	Oscillospiraceae	Colidextribacter		0	0	0	0	0	0	0	0	0	0	0	0	0	6.00424e-05	0	0	0	0	0	0	0
ASV1023	Bacteria	Firmicutes	Clostridia	Oscillospirales	Ruminococcaceae			6.00424e-05	0	0	0	0	0	0	0	0	0	0	0	0	0	0	0	0	0	0	0	0
ASV1024	Bacteria	Firmicutes	Clostridia					6.00424e-05	0	0	0	0	0	0	0	0	0	0	0	0	0	0	0	0	0	0	0	0
ASV1025	Bacteria	Cyanobacteria	Cyanobacteriia	Chloroplast				0	0	0	0	0	0	0	0	0	0	0	0	0	0	6.00424e-05	0	0	0	0	0	0
ASV1026	Bacteria	Chloroflexi	Chloroflexia	Thermomicrobiales	JG30 / KF / CM45	JG30 / KF / CM45		0	6.00424e-05	0	0	0	0	0	0	0	0	0	0	0	0	0	0	0	0	0	0	0
ASV1027	Bacteria	Chloroflexi	Anaerolineae	Anaerolineales	Anaerolineaceae			0	0	0	0	0	0	0	0	0	0	0	0	0	6.00424e-05	0	0	0	0	0	0	0
ASV1028	Bacteria	Bacteroidota	Bacteroidia	Bacteroidales	Marinifilaceae	Odoribacter		0	0	0	6.00424e-05	0	0	0	0	0	0	0	0	0	0	0	0	0	0	0	0	0
ASV1029	Bacteria	Bacteroidota	Bacteroidia	Bacteroidales	Prevotellaceae	Prevotella		0	0	0	0	0	0	0	0	0	0	0	0	6.00424e-05	0	0	0	0	0	0	0	0
ASV1030	Bacteria	Bacteroidota	Bacteroidia	Cytophagales	MWH / CFBk5	MWH / CFBk5		0	6.00424e-05	0	0	0	0	0	0	0	0	0	0	0	0	0	0	0	0	0	0	0
ASV1031	Bacteria	Bacteroidota	Bacteroidia	Flavobacteriales	Flavobacteriaceae	Flavobacterium		0	0	0	0	0	0	0	0	0	0	0	0	0	0	0	0	0	0	0	0	6.00424e-05
ASV1032	Bacteria	Proteobacteria	Alphaproteobacteria	Rhodospirillales	Magnetospirillaceae	Magnetospirillaceae		0	6.00424e-05	0	0	0	0	0	0	0	0	0	0	0	0	0	0	0	0	0	0	0
ASV1033	Bacteria	Proteobacteria	Alphaproteobacteria	Rhizobiales	Rhizobiaceae	Ochrobactrum		0	6.00424e-05	0	0	0	0	0	0	0	0	0	0	0	0	0	0	0	0	0	0	0
ASV1034	Bacteria	Proteobacteria	Alphaproteobacteria	Rhizobiales	Rhizobiaceae			0	0	0	0	0	0	0	0	0	0	0	0	0	0	0	0	0	0	0	6.00424e-05	0
ASV1035	Bacteria	Proteobacteria	Alphaproteobacteria	Rhizobiales	Rhizobiaceae			0	6.00424e-05	0	0	0	0	0	0	0	0	0	0	0	0	0	0	0	0	0	0	0
ASV1036	Bacteria	Proteobacteria	Alphaproteobacteria	Rhizobiales	Devosiaceae			0	6.00424e-05	0	0	0	0	0	0	0	0	0	0	0	0	0	0	0	0	0	0	0
ASV1037	Bacteria	Proteobacteria	Alphaproteobacteria	Rhizobiales	Beijerinckiaceae	Methylobacterium / Methylorubrum		0	0	0	0	0	0	0	0	0	0	0	0	0	0	0	0	0	0	0	0	6.00424e-05
ASV1038	Bacteria	Proteobacteria	Gammaproteobacteria	Burkholderiales	Alcaligenaceae	Pusillimonas	Pusillimonas soli	0	0	6.00424e-05	0	0	0	0	0	0	0	0	0	0	0	0	0	0	0	0	0	0
ASV1039	Bacteria	Proteobacteria	Gammaproteobacteria	Burkholderiales	Alcaligenaceae	Pusillimonas		0	6.00424e-05	0	0	0	0	0	0	0	0	0	0	0	0	0	0	0	0	0	0	0
ASV1040	Bacteria	Proteobacteria	Gammaproteobacteria	Xanthomonadales	Xanthomonadaceae	Xanthomonas		0	6.00424e-05	0	0	0	0	0	0	0	0	0	0	0	0	0	0	0	0	0	0	0
ASV1041	Bacteria	Firmicutes	Clostridia	Clostridiales	Clostridiaceae	Clostridium (sensu stricto 3)		0	6.00424e-05	0	0	0	0	0	0	0	0	0	0	0	0	0	0	0	0	0	0	0
ASV1042	Bacteria	Proteobacteria	Alphaproteobacteria	Sphingomonadales	Sphingomonadaceae	Novosphingobium		0	0	0	0	0	0	0	0	0	0	0	0	0	0	0	0	0	0	6.00424e-05	0	0
ASV1043	Bacteria	Proteobacteria	Alphaproteobacteria	Sphingomonadales	Sphingomonadaceae	Sphingomonas		0	2.66855e-05	6.67138110931725E / 06	6.67138110931725E / 06	0	0	0	0	0	0	0	6.67138110931725E / 06	6.67138110931725E / 06	0	6.67138110931725E / 06	0	0	0	0	0	0
ASV1044	Bacteria	Proteobacteria	Alphaproteobacteria	Sphingomonadales	Sphingomonadaceae			0	0	6.00424e-05	0	0	0	0	0	0	0	0	0	0	0	0	0	0	0	0	0	0
ASV1045	Bacteria	Proteobacteria	Alphaproteobacteria	Sphingomonadales	Sphingomonadaceae	Sphingomonas		0	0	0	0	0	0	6.00424e-05	0	0	0	0	0	0	0	0	0	0	0	0	0	0
ASV1046	Bacteria	Proteobacteria	Gammaproteobacteria	Enterobacterales	Enterobacteriaceae			6.00424e-05	0	0	0	0	0	0	0	0	0	0	0	0	0	0	0	0	0	0	0	0
ASV1047	Bacteria	Proteobacteria	Gammaproteobacteria	Enterobacterales	Erwiniaceae	Pantoea		0	0	0	0	0	6.67138110931725E / 06	6.67138110931725E / 06	0	0	2.00141e-05	0	0	0	6.67138110931725E / 06	0	6.67138110931725E / 06	0	0	0	0	1.33428e-05
ASV1048	Unassigned							0	0	0	5.3371e-05	0	0	0	0	0	0	0	0	0	0	0	0	0	0	0	0	0
ASV1049	Unassigned							0	5.3371e-05	0	0	0	0	0	0	0	0	0	0	0	0	0	0	0	0	0	0	0
ASV1050	Unassigned							0	0	0	0	0	0	0	0	0	0	0	0	0	0	5.3371e-05	0	0	0	0	0	0
ASV1051	Unassigned							0	0	0	0	0	0	0	0	0	0	0	2.66855e-05	2.66855e-05	0	0	0	0	0	0	0	0
ASV1052	Bacteria							0	5.3371e-05	0	0	0	0	0	0	0	0	0	0	0	0	0	0	0	0	0	0	0
ASV1053	Unassigned							0	0	0	0	0	0	0	0	0	0	0	0	0	0	5.3371e-05	0	0	0	0	0	0
ASV1054	Bacteria	Actinobacteriota	Actinobacteria	Propionibacteriales	Nocardioidaceae	Nocardioides		0	0	0	0	0	0	0	5.3371e-05	0	0	0	0	0	0	0	0	0	0	0	0	0
ASV1055	Bacteria	Actinobacteriota	Actinobacteria	Micrococcales	Micrococcaceae	Rothia		0	0	5.3371e-05	0	0	0	0	0	0	0	0	0	0	0	0	0	0	0	0	0	0
ASV1056	Bacteria	Actinobacteriota	Actinobacteria	Micrococcales	Micrococcaceae	Arthrobacter		0	0	0	0	0	0	0	0	0	0	5.3371e-05	0	0	0	0	0	0	0	0	0	0
ASV1057	Bacteria	Actinobacteriota	Actinobacteria	Corynebacteriales	Mycobacteriaceae	Mycobacterium	Mycobacterium elephantis	0	0	5.3371e-05	0	0	0	0	0	0	0	0	0	0	0	0	0	0	0	0	0	0
ASV1058	Bacteria	Actinobacteriota	Actinobacteria	Corynebacteriales	Nocardiaceae	Rhodococcus		0	5.3371e-05	0	0	0	0	0	0	0	0	0	0	0	0	0	0	0	0	0	0	0
ASV1059	Bacteria	Gemmatimonadota	Longimicrobia	Longimicrobiales	Longimicrobiaceae	Longimicrobiaceae		0	5.3371e-05	0	0	0	0	0	0	0	0	0	0	0	0	0	0	0	0	0	0	0
ASV1060	Bacteria	Myxococcota	Polyangia	mle1 / 27	mle1 / 27	mle1 / 27		0	0	0	0	0	0	0	0	0	0	5.3371e-05	0	0	0	0	0	0	0	0	0	0
ASV1061	Bacteria	Firmicutes	Bacilli	Lactobacillales	Lactobacillaceae	Lactobacillus		0	0	0	5.3371e-05	0	0	0	0	0	0	0	0	0	0	0	0	0	0	0	0	0
ASV1062	Bacteria	Firmicutes	Bacilli	Lactobacillales				0	0	0	0	0	0	0	0	0	0	0	0	0	0	0	0	5.3371e-05	0	0	0	0
ASV1063	Bacteria	Firmicutes	Bacilli	Bacillales	Bacillaceae	Bacillus		0	0	0	0	0	0	0	0	0	0	5.3371e-05	0	0	0	0	0	0	0	0	0	0
ASV1064	Bacteria	Firmicutes	Bacilli	Lactobacillales	Enterococcaceae	Enterococcus		0	0	6.67138110931725E / 06	0	0	0	4.66997e-05	0	0	0	0	0	0	0	0	0	0	0	0	0	0
ASV1065	Bacteria	Firmicutes	Bacilli	Bacillales	Bacillaceae	Bacillus	Bacillus idriensis	0	5.3371e-05	0	0	0	0	0	0	0	0	0	0	0	0	0	0	0	0	0	0	0
ASV1066	Bacteria	Firmicutes	Negativicutes	Acidaminococcales	Acidaminococcaceae	Phascolarctobacterium		5.3371e-05	0	0	0	0	0	0	0	0	0	0	0	0	0	0	0	0	0	0	0	0
ASV1067	Bacteria	Firmicutes	Clostridia	Lachnospirales	Lachnospiraceae	Lachnoclostridium		5.3371e-05	0	0	0	0	0	0	0	0	0	0	0	0	0	0	0	0	0	0	0	0
ASV1068	Bacteria	Firmicutes	Clostridia	Lachnospirales	Lachnospiraceae	Agathobacter		0	0	0	0	0	0	0	0	5.3371e-05	0	0	0	0	0	0	0	0	0	0	0	0
ASV1069	Bacteria	Firmicutes	Clostridia	Lachnospirales	Lachnospiraceae	[Eubacterium] hallii group		0	0	0	0	5.3371e-05	0	0	0	0	0	0	0	0	0	0	0	0	0	0	0	0
ASV1070	Bacteria	Firmicutes	Clostridia	Oscillospirales	UCG / 010	UCG / 010		0	0	0	0	5.3371e-05	0	0	0	0	0	0	0	0	0	0	0	0	0	0	0	0
ASV1071	Bacteria	Firmicutes	Clostridia	Clostridia UCG / 014	Clostridia UCG / 014	Clostridia UCG / 014		0	0	0	0	5.3371e-05	0	0	0	0	0	0	0	0	0	0	0	0	0	0	0	0
ASV1072	Bacteria	Campilobacterota	Campylobacteria	Campylobacterales	Arcobacteraceae	Poseidonibacter		0	0	0	0	5.3371e-05	0	0	0	0	0	0	0	0	0	0	0	0	0	0	0	0
ASV1073	Bacteria	Bacteroidota	Bacteroidia	Bacteroidales	Bacteroidaceae	Bacteroides	Bacteroides stercorirosoris	0	0	0	0	0	0	0	0	0	0	0	0	0	0	0	0	5.3371e-05	0	0	0	0
ASV1074	Bacteria	Bacteroidota	Bacteroidia	Sphingobacteriales	Sphingobacteriaceae	Sphingobacterium	Sphingobacterium mizutaii	0	0	0	0	0	0	0	0	0	0	0	0	0	0	5.3371e-05	0	0	0	0	0	0
ASV1075	Bacteria	Fusobacteriota	Fusobacteriia	Fusobacteriales	Fusobacteriaceae	Fusobacterium	Fusobacterium mortiferum	0	0	0	0	5.3371e-05	0	0	0	0	0	0	0	0	0	0	0	0	0	0	0	0
ASV1076	Bacteria	Proteobacteria	Alphaproteobacteria	Rhizobiales	Rhizobiaceae	Shinella		0	0	0	0	0	0	0	0	0	0	0	0	5.3371e-05	0	0	0	0	0	0	0	0
ASV1077	Bacteria	Proteobacteria	Alphaproteobacteria	Rhizobiales	Beijerinckiaceae	Methylobacterium / Methylorubrum		0	0	0	0	0	0	0	0	0	0	0	0	5.3371e-05	0	0	0	0	0	0	0	0
ASV1078	Bacteria	Proteobacteria	Alphaproteobacteria	Rhizobiales	Beijerinckiaceae	Methylobacterium / Methylorubrum		0	0	0	0	0	0	5.3371e-05	0	0	0	0	0	0	0	0	0	0	0	0	0	0
ASV1079	Bacteria	Proteobacteria	Alphaproteobacteria	Rhizobiales	Beijerinckiaceae	Bosea		0	0	0	0	0	0	0	0	0	0	0	0	0	0	0	5.3371e-05	0	0	0	0	0
ASV1080	Bacteria	Proteobacteria	Alphaproteobacteria	Rhizobiales	Beijerinckiaceae	Bosea		0	0	0	0	0	0	0	0	0	0	5.3371e-05	0	0	0	0	0	0	0	0	0	0
ASV1081	Bacteria	Proteobacteria	Alphaproteobacteria	Rhodobacterales	Rhodobacteraceae	Haematobacter	Haematobacter massiliensis	0	5.3371e-05	0	0	0	0	0	0	0	0	0	0	0	0	0	0	0	0	0	0	0
ASV1082	Bacteria	Proteobacteria	Gammaproteobacteria	Burkholderiales	Comamonadaceae	Leptothrix		0	0	0	0	0	0	0	0	0	5.3371e-05	0	0	0	0	0	0	0	0	0	0	0
ASV1083	Bacteria	Proteobacteria	Gammaproteobacteria	Burkholderiales	Comamonadaceae	Comamonas	Comamonas koreensis	0	0	0	0	0	0	0	0	0	0	5.3371e-05	0	0	0	0	0	0	0	0	0	0
ASV1084	Bacteria	Proteobacteria	Gammaproteobacteria	Burkholderiales	Nitrosomonadaceae	Ellin6067		0	0	0	0	0	0	0	0	0	0	0	0	0	0	0	5.3371e-05	0	0	0	0	0
ASV1085	Bacteria	Proteobacteria	Gammaproteobacteria	Burkholderiales	TRA3 / 20	TRA3 / 20		0	0	0	0	0	0	0	0	0	0	0	0	0	0	2.66855e-05	0	2.66855e-05	0	0	0	0
ASV1086	Bacteria	Proteobacteria	Gammaproteobacteria	Pseudomonadales	Moraxellaceae	Psychrobacter	Psychrobacter alimentarius	0	0	0	0	0	0	2.00141e-05	0	0	0	3.33569e-05	0	0	0	0	0	0	0	0	0	0
ASV1087	Bacteria	Proteobacteria	Gammaproteobacteria	Pseudomonadales	Moraxellaceae	Acinetobacter	Acinetobacter indicus	0	0	0	0	0	0	0	0	0	0	0	0	0	0	5.3371e-05	0	0	0	0	0	0
ASV1088	Bacteria	Proteobacteria	Alphaproteobacteria	Sphingomonadales	Sphingomonadaceae	Sphingobium	Sphingobium amiense	0	0	0	0	0	0	0	0	0	0	5.3371e-05	0	0	0	0	0	0	0	0	0	0
ASV1089	Bacteria	Proteobacteria	Alphaproteobacteria	Rhizobiales	Rhizobiaceae	Ochrobactrum		0	0	0	0	5.3371e-05	0	0	0	0	0	0	0	0	0	0	0	0	0	0	0	0
ASV1090	Bacteria	Proteobacteria	Gammaproteobacteria	Enterobacterales				0	2.00141e-05	0	0	0	0	0	0	0	0	1.33428e-05	1.33428e-05	0	0	6.67138110931725E / 06	0	0	0	0	0	0
ASV1091	Bacteria	Proteobacteria	Gammaproteobacteria	Enterobacterales	Erwiniaceae			0	0	0	0	5.3371e-05	0	0	0	0	0	0	0	0	0	0	0	0	0	0	0	0
ASV1092	Bacteria	Proteobacteria	Gammaproteobacteria	Pasteurellales	Pasteurellaceae	Aggregatibacter		0	5.3371e-05	0	0	0	0	0	0	0	0	0	0	0	0	0	0	0	0	0	0	0
ASV1093	Bacteria	Proteobacteria	Gammaproteobacteria	Enterobacterales	Enterobacteriaceae	Escherichia / Shigella		0	0	6.67138110931725E / 06	0	0	0	0	3.33569e-05	0	1.33428e-05	0	0	0	0	0	0	0	0	0	0	0
ASV1094	Bacteria	Proteobacteria	Gammaproteobacteria	Enterobacterales	Enterobacteriaceae			0	0	1.33428e-05	0	0	6.67138110931725E / 06	0	0	0	6.67138110931725E / 06	0	0	0	1.33428e-05	0	0	0	0	0	1.33428e-05	0
ASV1095	Bacteria	Proteobacteria	Gammaproteobacteria	Burkholderiales	Alcaligenaceae			0	0	0	0	0	0	0	0	0	0	0	0	0	2.66855e-05	0	0	0	0	0	0	2.66855e-05
ASV1096	Unassigned							0	0	0	0	0	0	0	0	0	0	0	0	0	0	4.66997e-05	0	0	0	0	0	0
ASV1097	Unassigned							0	0	0	0	0	0	0	0	0	0	0	0	0	0	4.66997e-05	0	0	0	0	0	0
ASV1098	Unassigned							0	0	0	0	0	0	0	0	0	0	0	0	0	0	4.66997e-05	0	0	0	0	0	0
ASV1099	Unassigned							0	0	0	0	0	0	0	0	0	0	0	0	0	0	0	0	4.66997e-05	0	0	0	0
ASV1100	Unassigned							0	0	0	0	0	0	0	4.66997e-05	0	0	0	0	0	0	0	0	0	0	0	0	0
ASV1101	Unassigned							0	0	0	0	0	0	0	0	0	0	4.66997e-05	0	0	0	0	0	0	0	0	0	0
ASV1102	Unassigned							0	0	0	0	0	0	0	0	0	0	0	0	0	0	0	0	0	0	0	0	4.66997e-05
ASV1103	Unassigned							0	0	0	0	0	0	0	0	0	0	0	0	0	0	0	0	0	0	4.66997e-05	0	0
ASV1104	d Eukaryota	Euglenozoa	Kinetoplastea	Trypanosomatida	Trypanosomatida	Leishmania		0	0	0	0	0	0	0	0	0	0	0	0	0	4.66997e-05	0	0	0	0	0	0	0
ASV1105	Unassigned							0	0	0	0	0	0	0	0	0	0	0	0	0	0	0	2.00141e-05	6.67138110931725E / 06	0	0	2.00141e-05	0
ASV1106	Bacteria	Actinobacteriota	Actinobacteria	Streptomycetales	Streptomycetaceae	Streptomyces	Streptomyces megasporus	0	0	0	0	0	0	0	0	0	0	0	0	0	0	0	0	4.66997e-05	0	0	0	0
ASV1107	Bacteria	Actinobacteriota	Actinobacteria	Corynebacteriales	Corynebacteriaceae	Corynebacterium		0	0	0	0	0	0	0	0	0	0	0	4.66997e-05	0	0	0	0	0	0	0	0	0
ASV1108	Bacteria	Actinobacteriota	Actinobacteria	Corynebacteriales	Tsukamurellaceae	Tsukamurella		0	0	0	0	0	0	0	0	0	0	0	0	0	0	0	0	0	0	4.66997e-05	0	0
ASV1109	Bacteria	Actinobacteriota	Actinobacteria	Pseudonocardiales	Pseudonocardiaceae	Pseudonocardia		0	0	0	0	0	0	0	0	0	0	0	0	0	0	0	0	0	0	0	4.66997e-05	0
ASV1110	Bacteria	Desulfobacterota	Desulfovibrionia	Desulfovibrionales	Desulfovibrionaceae	Desulfovibrio		0	0	0	0	0	0	0	0	0	0	0	0	0	0	0	0	0	0	0	4.66997e-05	0
ASV1111	Bacteria	Firmicutes	Bacilli	Lactobacillales	Lactobacillaceae	Lactobacillus		0	0	0	0	0	0	0	0	4.66997e-05	0	0	0	0	0	0	0	0	0	0	0	0
ASV1112	Bacteria	Firmicutes	Bacilli	Bacillales	Bacillaceae	Bacillus	Bacillus clausii	0	0	4.66997e-05	0	0	0	0	0	0	0	0	0	0	0	0	0	0	0	0	0	0
ASV1113	Bacteria	Firmicutes	Bacilli	Bacillales	Bacillaceae	Bacillus		0	0	0	0	0	0	0	0	0	0	4.66997e-05	0	0	0	0	0	0	0	0	0	0
ASV1114	Bacteria	Firmicutes	Bacilli	Bacillales	Bacillaceae	Bacillus	Bacillus thermoamylovorans	0	0	0	0	0	0	0	0	4.66997e-05	0	0	0	0	0	0	0	0	0	0	0	0
ASV1115	Bacteria	Firmicutes	Bacilli	Lactobacillales	Carnobacteriaceae	Jeotgalibaca		0	0	0	4.66997e-05	0	0	0	0	0	0	0	0	0	0	0	0	0	0	0	0	0
ASV1116	Bacteria	Firmicutes	Clostridia	Peptostreptococcales / Tissierellales	Sedimentibacteraceae	Sedimentibacter		0	2.66855e-05	0	0	0	0	0	0	0	0	0	0	0	0	0	0	2.00141e-05	0	0	0	0
ASV1117	Bacteria	Firmicutes	Clostridia	Peptostreptococcales / Tissierellales	Peptostreptococcales / Tissierellales	Peptoniphilus	Peptoniphilus lacrimalis	4.66997e-05	0	0	0	0	0	0	0	0	0	0	0	0	0	0	0	0	0	0	0	0
ASV1118	Bacteria	Firmicutes	Clostridia	Peptostreptococcales / Tissierellales	Peptostreptococcaceae	Romboutsia		4.66997e-05	0	0	0	0	0	0	0	0	0	0	0	0	0	0	0	0	0	0	0	0
ASV1119	Bacteria	Firmicutes	Clostridia	Peptostreptococcales / Tissierellales	Peptostreptococcaceae	Intestinibacter		0	0	0	2.00141e-05	0	0	0	0	0	0	0	0	2.66855e-05	0	0	0	0	0	0	0	0
ASV1120	Bacteria	Firmicutes	Negativicutes	Acidaminococcales	Acidaminococcaceae	Phascolarctobacterium	Phascolarctobacterium faecium	0	0	0	0	4.66997e-05	0	0	0	0	0	0	0	0	0	0	0	0	0	0	0	0
ASV1121	Bacteria	Firmicutes	Clostridia	Monoglobales	Monoglobaceae	Monoglobus		0	0	0	0	0	0	0	0	0	0	0	0	4.66997e-05	0	0	0	0	0	0	0	0
ASV1122	Bacteria	Firmicutes	Clostridia	Lachnospirales	Lachnospiraceae	Blautia		0	0	0	0	0	0	0	0	0	0	0	4.66997e-05	0	0	0	0	0	0	0	0	0
ASV1123	Bacteria	Firmicutes	Clostridia	Lachnospirales	Lachnospiraceae	Agathobacter		0	0	0	0	0	0	0	0	0	0	0	0	0	0	0	0	0	0	0	0	4.66997e-05
ASV1124	Bacteria	Firmicutes	Clostridia	Lachnospirales	Lachnospiraceae	Anaerostipes		0	0	0	0	4.66997e-05	0	0	0	0	0	0	0	0	0	0	0	0	0	0	0	0
ASV1125	Bacteria	Firmicutes	Clostridia	Oscillospirales	Oscillospiraceae	UCG / 005		0	0	0	0	4.66997e-05	0	0	0	0	0	0	0	0	0	0	0	0	0	0	0	0
ASV1126	Bacteria	Firmicutes	Clostridia	Oscillospirales	Ruminococcaceae			0	0	0	0	4.66997e-05	0	0	0	0	0	0	0	0	0	0	0	0	0	0	0	0
ASV1127	Bacteria	Cyanobacteria	Cyanobacteriia	Chloroplast	Chloroplast	Chloroplast		0	0	0	0	0	0	0	0	0	0	0	0	0	0	0	0	4.66997e-05	0	0	0	0
ASV1128	Bacteria	Chloroflexi	Chloroflexia	Thermomicrobiales	JG30 / KF / CM45	JG30 / KF / CM45		0	4.66997e-05	0	0	0	0	0	0	0	0	0	0	0	0	0	0	0	0	0	0	0
ASV1129	Bacteria	Patescibacteria	Saccharimonadia	Saccharimonadales				0	0	0	0	0	0	0	0	0	0	0	0	0	0	4.66997e-05	0	0	0	0	0	0
ASV1130	Bacteria	Patescibacteria	Saccharimonadia	Saccharimonadales			Candidatus Saccharibacteria	0	0	4.66997e-05	0	0	0	0	0	0	0	0	0	0	0	0	0	0	0	0	0	0
ASV1131	Bacteria	Bacteroidota	Bacteroidia	Bacteroidales	Porphyromonadaceae	Porphyromonas		4.66997e-05	0	0	0	0	0	0	0	0	0	0	0	0	0	0	0	0	0	0	0	0
ASV1132	Bacteria	Bacteroidota	Bacteroidia	Chitinophagales	Saprospiraceae			0	0	0	0	0	0	0	0	0	0	0	0	0	0	0	0	4.66997e-05	0	0	0	0
ASV1133	Bacteria	Bacteroidota	Bacteroidia	Flavobacteriales	Flavobacteriaceae	Flavobacterium		0	0	0	0	0	0	0	0	0	0	4.66997e-05	0	0	0	0	0	0	0	0	0	0
ASV1134	Bacteria	Fusobacteriota	Fusobacteriia	Fusobacteriales	Fusobacteriaceae	Fusobacterium		0	0	0	0	0	4.66997e-05	0	0	0	0	0	0	0	0	0	0	0	0	0	0	0
ASV1135	Bacteria	Fusobacteriota	Fusobacteriia	Fusobacteriales	Fusobacteriaceae	Fusobacterium		0	0	0	0	0	0	0	0	0	0	0	0	0	0	0	0	4.66997e-05	0	0	0	0
ASV1136	Bacteria	Proteobacteria	Alphaproteobacteria	Reyranellales	Reyranellaceae	Reyranella		0	0	0	0	0	0	0	0	0	0	0	0	0	0	0	0	0	0	0	0	4.66997e-05
ASV1137	Bacteria	Proteobacteria	Alphaproteobacteria	Rhizobiales	Rhizobiaceae	Ochrobactrum		0	0	0	0	0	0	0	0	0	0	0	4.66997e-05	0	0	0	0	0	0	0	0	0
ASV1138	Bacteria	Proteobacteria	Alphaproteobacteria	Rhizobiales	Hyphomicrobiaceae	Hyphomicrobium		0	0	0	0	0	0	0	0	0	0	0	0	0	4.66997e-05	0	0	0	0	0	0	0
ASV1139	Bacteria	Proteobacteria	Alphaproteobacteria	Rhizobiales	Beijerinckiaceae	Methylobacterium / Methylorubrum		0	0	0	0	0	0	4.66997e-05	0	0	0	0	0	0	0	0	0	0	0	0	0	0
ASV1140	Bacteria	Proteobacteria	Alphaproteobacteria	Rhizobiales	Beijerinckiaceae	Bosea		0	0	0	0	0	0	0	0	0	0	0	0	0	0	0	0	0	0	4.66997e-05	0	0
ASV1141	Bacteria	Proteobacteria	Alphaproteobacteria	Rhodobacterales	Rhodobacteraceae	Gemmobacter		0	0	0	0	0	0	0	0	0	0	0	0	4.66997e-05	0	0	0	0	0	0	0	0
ASV1142	Bacteria	Proteobacteria	Gammaproteobacteria	Pseudomonadales	Pseudomonadaceae	Pseudomonas		0	0	0	0	0	0	0	0	0	0	0	0	4.66997e-05	0	0	0	0	0	0	0	0
ASV1143	Bacteria	Proteobacteria	Gammaproteobacteria	Pseudomonadales	Pseudomonadaceae	Pseudomonas		0	0	0	0	0	0	0	0	0	0	0	0	0	0	0	0	4.66997e-05	0	0	0	0
ASV1144	Bacteria	Proteobacteria	Gammaproteobacteria	Burkholderiales	Comamonadaceae			0	4.66997e-05	0	0	0	0	0	0	0	0	0	0	0	0	0	0	0	0	0	0	0
ASV1145	Bacteria	Proteobacteria	Gammaproteobacteria	Burkholderiales	Alcaligenaceae	Castellaniella		0	0	0	4.66997e-05	0	0	0	0	0	0	0	0	0	0	0	0	0	0	0	0	0
ASV1146	Bacteria	Proteobacteria	Gammaproteobacteria	Burkholderiales	Neisseriaceae			0	0	0	0	0	0	0	0	0	0	4.66997e-05	0	0	0	0	0	0	0	0	0	0
ASV1147	Bacteria	Proteobacteria	Gammaproteobacteria	Burkholderiales	Neisseriaceae	Eikenella		0	4.66997e-05	0	0	0	0	0	0	0	0	0	0	0	0	0	0	0	0	0	0	0
ASV1148	Bacteria	Proteobacteria	Gammaproteobacteria	Xanthomonadales	Xanthomonadaceae	Stenotrophomonas		0	0	0	0	0	0	0	0	0	0	0	0	0	0	0	0	0	0	0	0	4.66997e-05
ASV1149	Bacteria	Proteobacteria	Gammaproteobacteria	R7C24	R7C24	R7C24		0	0	0	0	0	0	0	0	4.66997e-05	0	0	0	0	0	0	0	0	0	0	0	0
ASV1150	Bacteria	Proteobacteria	Gammaproteobacteria	EPR3968 / O8a / Bc78	EPR3968 / O8a / Bc78	EPR3968 / O8a / Bc78		0	0	0	0	0	0	0	0	0	0	0	0	4.66997e-05	0	0	0	0	0	0	0	0
ASV1151	Bacteria	Proteobacteria	Gammaproteobacteria	Enterobacterales				0	0	0	0	0	0	0	4.66997e-05	0	0	0	0	0	0	0	0	0	0	0	0	0
ASV1152	Bacteria	Proteobacteria	Gammaproteobacteria	Enterobacterales	Enterobacteriaceae	Enterobacter		0	4.66997e-05	0	0	0	0	0	0	0	0	0	0	0	0	0	0	0	0	0	0	0
ASV1153	Bacteria	Proteobacteria	Gammaproteobacteria	Enterobacterales	Morganellaceae	Proteus		0	0	0	0	0	0	0	0	0	0	0	0	0	4.66997e-05	0	0	0	0	0	0	0
ASV1154	Bacteria	Proteobacteria	Gammaproteobacteria	Enterobacterales	Enterobacteriaceae	Escherichia / Shigella		0	0	0	0	0	0	0	0	0	0	0	2.00141e-05	0	0	1.33428e-05	0	0	0	0	0	1.33428e-05
ASV1155	Bacteria	Proteobacteria	Gammaproteobacteria	Enterobacterales	Yersiniaceae	Serratia		0	0	0	0	0	0	0	0	0	0	0	0	0	0	0	0	4.66997e-05	0	0	0	0
ASV1156	Bacteria	Proteobacteria	Gammaproteobacteria	Enterobacterales	Yersiniaceae	Serratia		0	0	0	0	0	0	0	0	0	0	0	0	0	0	0	0	4.66997e-05	0	0	0	0
ASV1157	Unassigned							0	0	0	0	0	0	0	0	0	0	0	4.00283e-05	0	0	0	0	0	0	0	0	0
ASV1158	Unassigned							0	0	0	0	0	0	0	0	0	0	4.00283e-05	0	0	0	0	0	0	0	0	0	0
ASV1159	d Eukaryota	Opalinata	Opalinata	Opalinata	Opalinata	Opalinata	Opalina undulata	4.00283e-05	0	0	0	0	0	0	0	0	0	0	0	0	0	0	0	0	0	0	0	0
ASV1160	Unassigned							0	0	0	0	0	0	0	0	0	0	0	0	0	0	0	0	0	0	0	4.00283e-05	0
ASV1161	Unassigned							0	0	0	0	0	0	0	0	0	0	0	0	0	0	4.00283e-05	0	0	0	0	0	0
ASV1162	Unassigned							0	0	4.00283e-05	0	0	0	0	0	0	0	0	0	0	0	0	0	0	0	0	0	0
ASV1163	Unassigned							0	0	0	0	0	0	0	0	0	0	0	0	0	0	4.00283e-05	0	0	0	0	0	0
ASV1164	Bacteria	Actinobacteriota	Acidimicrobiia	Actinomarinales				0	0	0	0	0	0	0	0	0	0	0	0	0	0	0	4.00283e-05	0	0	0	0	0
ASV1165	Bacteria	Actinobacteriota	Actinobacteria	Propionibacteriales	Propionibacteriaceae	Cutibacterium		0	0	0	0	0	0	0	0	0	0	0	0	0	0	4.00283e-05	0	0	0	0	0	0
ASV1166	Bacteria	Actinobacteriota	Actinobacteria	Micrococcales	Microbacteriaceae	Leifsonia		0	0	0	0	4.00283e-05	0	0	0	0	0	0	0	0	0	0	0	0	0	0	0	0
ASV1167	Bacteria	Actinobacteriota	Actinobacteria	Micrococcales	Microbacteriaceae	Microbacterium		0	4.00283e-05	0	0	0	0	0	0	0	0	0	0	0	0	0	0	0	0	0	0	0
ASV1168	Bacteria	Actinobacteriota	Actinobacteria	Micrococcales	Bogoriellaceae	Bogoriella		0	4.00283e-05	0	0	0	0	0	0	0	0	0	0	0	0	0	0	0	0	0	0	0
ASV1169	Bacteria	Actinobacteriota	Actinobacteria	Corynebacteriales	Corynebacteriaceae	Corynebacterium		0	0	0	0	0	0	0	0	0	0	0	0	4.00283e-05	0	0	0	0	0	0	0	0
ASV1170	Bacteria	Actinobacteriota	Actinobacteria	Corynebacteriales	Tsukamurellaceae	Tsukamurella		0	0	0	0	0	0	0	4.00283e-05	0	0	0	0	0	0	0	0	0	0	0	0	0
ASV1171	Bacteria	Desulfobacterota	Desulfovibrionia	Desulfovibrionales	Desulfovibrionaceae	Desulfovibrio	Desulfovibrio piger	0	0	0	0	4.00283e-05	0	0	0	0	0	0	0	0	0	0	0	0	0	0	0	0
ASV1172	Bacteria	Bdellovibrionota	Bdellovibrionia	Bacteriovoracales	Bacteriovoracaceae	Peredibacter		0	0	0	0	0	0	0	0	0	0	0	0	0	0	0	0	0	0	0	0	4.00283e-05
ASV1173	Bacteria	Firmicutes	Bacilli	Erysipelotrichales	Erysipelotrichaceae	Faecalibaculum		0	0	0	0	0	0	0	0	0	0	0	0	0	0	0	0	0	4.00283e-05	0	0	0
ASV1174	Bacteria	Firmicutes	Bacilli	Erysipelotrichales	Erysipelotrichaceae	Erysipelotrichaceae		4.00283e-05	0	0	0	0	0	0	0	0	0	0	0	0	0	0	0	0	0	0	0	0
ASV1175	Bacteria	Firmicutes	Bacilli	Lactobacillales	Streptococcaceae	Streptococcus		0	6.67138110931725E / 06	0	1.33428e-05	0	0	0	0	0	0	0	0	0	0	2.00141e-05	0	0	0	0	0	0
ASV1176	Bacteria	Firmicutes	Bacilli	Paenibacillales	Paenibacillaceae	Paenibacillus		0	0	0	0	0	0	0	0	0	0	0	0	0	0	0	0	0	0	0	0	4.00283e-05
ASV1177	Bacteria	Firmicutes	Bacilli	Paenibacillales	Paenibacillaceae	Paenibacillus		0	4.00283e-05	0	0	0	0	0	0	0	0	0	0	0	0	0	0	0	0	0	0	0
ASV1178	Bacteria	Firmicutes	Bacilli	Bacillales	Bacillaceae	Anoxybacillus		0	0	0	0	0	0	0	0	0	0	0	0	0	0	0	0	0	4.00283e-05	0	0	0
ASV1179	Bacteria	Firmicutes	Bacilli	Bacillales	Bacillaceae	Bacillus	Bacillus thermoamylovorans	0	4.00283e-05	0	0	0	0	0	0	0	0	0	0	0	0	0	0	0	0	0	0	0
ASV1180	Bacteria	Firmicutes	Clostridia	Peptostreptococcales / Tissierellales	Peptostreptococcales / Tissierellales	Finegoldia	Finegoldia magna	0	0	0	0	0	0	0	0	0	0	0	0	0	0	0	0	4.00283e-05	0	0	0	0
ASV1181	Bacteria	Firmicutes	Clostridia	Lachnospirales	Lachnospiraceae	Blautia		0	0	0	0	4.00283e-05	0	0	0	0	0	0	0	0	0	0	0	0	0	0	0	0
ASV1182	Bacteria	Firmicutes	Clostridia	Lachnospirales	Lachnospiraceae			0	0	0	0	0	0	0	0	0	0	2.00141e-05	0	0	0	0	0	2.00141e-05	0	0	0	0
ASV1183	Bacteria	Firmicutes	Clostridia	Lachnospirales	Lachnospiraceae			0	0	0	0	4.00283e-05	0	0	0	0	0	0	0	0	0	0	0	0	0	0	0	0
ASV1184	Bacteria	Firmicutes	Clostridia	Lachnospirales	Lachnospiraceae	Anaerocolumna		4.00283e-05	0	0	0	0	0	0	0	0	0	0	0	0	0	0	0	0	0	0	0	0
ASV1185	Bacteria	Firmicutes	Clostridia	Oscillospirales	Oscillospiraceae			0	0	0	0	0	0	0	0	0	0	0	0	0	0	0	0	0	4.00283e-05	0	0	0
ASV1186	Bacteria	Firmicutes	Clostridia	Oscillospirales	Oscillospiraceae			0	0	0	0	0	0	0	0	0	0	0	0	4.00283e-05	0	0	0	0	0	0	0	0
ASV1187	Bacteria	Firmicutes	Clostridia	Oscillospirales	[Eubacterium] coprostanoligenes group	[Eubacterium] coprostanoligenes group		0	0	0	0	4.00283e-05	0	0	0	0	0	0	0	0	0	0	0	0	0	0	0	0
ASV1188	Bacteria	Firmicutes	Clostridia	Christensenellales	Christensenellaceae	Christensenellaceae R / 7 group		0	0	0	0	4.00283e-05	0	0	0	0	0	0	0	0	0	0	0	0	0	0	0	0
ASV1189	Bacteria	Cyanobacteria	Cyanobacteriia	Chloroplast				0	0	0	0	0	0	0	0	0	0	0	0	0	0	0	0	4.00283e-05	0	0	0	0
ASV1190	Bacteria	Chloroflexi	Chloroflexia	Thermomicrobiales	JG30 / KF / CM45	JG30 / KF / CM45		0	4.00283e-05	0	0	0	0	0	0	0	0	0	0	0	0	0	0	0	0	0	0	0
ASV1191	Bacteria	Chloroflexi	Anaerolineae	SBR1031	A4b	A4b		0	0	0	0	0	0	0	0	0	0	4.00283e-05	0	0	0	0	0	0	0	0	0	0
ASV1192	Bacteria	Proteobacteria	Gammaproteobacteria	Enterobacterales	Enterobacteriaceae	Escherichia / Shigella		4.00283e-05	0	0	0	0	0	0	0	0	0	0	0	0	0	0	0	0	0	0	0	0
ASV1193	Bacteria	Bacteroidota	Bacteroidia	Bacteroidales	Prevotellaceae	Prevotella		0	0	4.00283e-05	0	0	0	0	0	0	0	0	0	0	0	0	0	0	0	0	0	0
ASV1194	Bacteria	Bacteroidota	Bacteroidia	Bacteroidales	Prevotellaceae	Prevotella	Prevotella nigrescens	0	0	0	0	0	0	0	0	0	0	0	0	4.00283e-05	0	0	0	0	0	0	0	0
ASV1195	Bacteria	Bacteroidota	Bacteroidia	Bacteroidales	Muribaculaceae	Muribaculaceae		0	0	0	0	0	0	0	0	0	0	0	0	4.00283e-05	0	0	0	0	0	0	0	0
ASV1196	Bacteria	Bacteroidota	Bacteroidia	Cytophagales	Spirosomaceae	Persicitalea		0	0	0	0	0	0	0	0	0	0	0	0	4.00283e-05	0	0	0	0	0	0	0	0
ASV1197	Bacteria	Bacteroidota	Bacteroidia	Sphingobacteriales	Sphingobacteriaceae	Pedobacter		0	0	0	0	0	0	0	0	0	4.00283e-05	0	0	0	0	0	0	0	0	0	0	0
ASV1198	Bacteria	Fusobacteriota	Fusobacteriia	Fusobacteriales	Fusobacteriaceae	Fusobacterium		0	0	0	0	0	0	0	0	0	4.00283e-05	0	0	0	0	0	0	0	0	0	0	0
ASV1199	Bacteria	Proteobacteria	Alphaproteobacteria	Acetobacterales	Acetobacteraceae			0	0	0	0	0	0	0	0	0	0	0	0	0	0	0	0	0	0	4.00283e-05	0	0
ASV1200	Bacteria	Proteobacteria	Alphaproteobacteria	Rhizobiales	Rhizobiaceae			0	0	0	0	0	0	0	0	0	0	0	4.00283e-05	0	0	0	0	0	0	0	0	0
ASV1201	Bacteria	Proteobacteria	Alphaproteobacteria	Caulobacterales	Caulobacteraceae	Caulobacter		0	0	0	0	0	0	0	0	0	0	0	0	0	0	0	0	0	0	0	4.00283e-05	0
ASV1202	Bacteria	Proteobacteria	Alphaproteobacteria	Caulobacterales	Caulobacteraceae			0	0	0	0	0	0	0	0	0	0	0	0	0	0	0	0	4.00283e-05	0	0	0	0
ASV1203	Bacteria	Proteobacteria	Alphaproteobacteria	Caulobacterales	Caulobacteraceae			0	0	0	0	0	0	0	0	0	0	0	0	0	4.00283e-05	0	0	0	0	0	0	0
ASV1204	Bacteria	Proteobacteria	Alphaproteobacteria	Caulobacterales	Caulobacteraceae	Caulobacter		0	0	4.00283e-05	0	0	0	0	0	0	0	0	0	0	0	0	0	0	0	0	0	0
ASV1205	Bacteria	Proteobacteria	Alphaproteobacteria	Rhizobiales	Beijerinckiaceae	Methylobacterium / Methylorubrum		0	0	0	0	4.00283e-05	0	0	0	0	0	0	0	0	0	0	0	0	0	0	0	0
ASV1206	Bacteria	Proteobacteria	Alphaproteobacteria	Rhizobiales	Xanthobacteraceae	Rhodopseudomonas		0	0	0	0	0	0	0	4.00283e-05	0	0	0	0	0	0	0	0	0	0	0	0	0
ASV1207	Bacteria	Proteobacteria	Alphaproteobacteria	Rhodobacterales	Rhodobacteraceae	Halocynthiibacter		0	0	0	0	0	0	0	0	0	0	0	0	0	0	0	0	4.00283e-05	0	0	0	0
ASV1208	Bacteria	Proteobacteria	Gammaproteobacteria	Cardiobacteriales	Cardiobacteriaceae	Cardiobacterium		0	0	0	0	0	0	0	0	0	0	0	0	4.00283e-05	0	0	0	0	0	0	0	0
ASV1209	Bacteria	Proteobacteria	Gammaproteobacteria	Pseudomonadales	Pseudomonadaceae	Pseudomonas		0	0	0	0	0	0	0	0	0	0	0	0	0	0	0	0	4.00283e-05	0	0	0	0
ASV1210	Bacteria	Proteobacteria	Gammaproteobacteria	Pseudomonadales	Pseudomonadaceae	Pseudomonas		0	0	0	0	0	0	0	3.33569e-05	0	0	0	0	0	0	0	0	0	6.67138110931725E / 06	0	0	0
ASV1211	Bacteria	Proteobacteria	Gammaproteobacteria	Burkholderiales	Sutterellaceae	Sutterella	Sutterella wadsworthensis	0	0	0	0	4.00283e-05	0	0	0	0	0	0	0	0	0	0	0	0	0	0	0	0
ASV1212	Bacteria	Proteobacteria	Gammaproteobacteria	Burkholderiales	Sutterellaceae	Sutterella		0	0	0	0	4.00283e-05	0	0	0	0	0	0	0	0	0	0	0	0	0	0	0	0
ASV1213	Bacteria	Proteobacteria	Gammaproteobacteria	Burkholderiales	Rhodocyclaceae	Methyloversatilis		0	0	0	0	0	0	0	0	0	0	0	0	0	0	4.00283e-05	0	0	0	0	0	0
ASV1214	Bacteria	Proteobacteria	Gammaproteobacteria	Burkholderiales	Nitrosomonadaceae	DSSD61		0	0	0	0	0	0	0	0	0	0	0	0	0	1.33428e-05	0	0	2.66855e-05	0	0	0	0
ASV1215	Bacteria	Proteobacteria	Gammaproteobacteria	Xanthomonadales	Xanthomonadaceae			0	4.00283e-05	0	0	0	0	0	0	0	0	0	0	0	0	0	0	0	0	0	0	0
ASV1216	Bacteria	Proteobacteria	Gammaproteobacteria	Xanthomonadales	Xanthomonadaceae	Stenotrophomonas	Stenotrophomonas rhizophila	0	0	0	0	0	0	0	0	0	0	0	0	0	0	0	0	0	4.00283e-05	0	0	0
ASV1217	Bacteria	Proteobacteria	Gammaproteobacteria	Pseudomonadales	Moraxellaceae	Acinetobacter		0	0	0	0	0	0	0	0	0	0	0	0	0	0	4.00283e-05	0	0	0	0	0	0
ASV1218	Bacteria	Proteobacteria	Alphaproteobacteria	Sphingomonadales	Sphingomonadaceae	Sphingomonas		0	0	0	0	0	0	0	0	0	0	0	0	0	0	0	0	0	0	0	4.00283e-05	0
ASV1219	Bacteria	Proteobacteria	Gammaproteobacteria	Enterobacterales	Enterobacteriaceae	Escherichia / Shigella		0	0	0	0	0	0	0	0	0	0	0	0	0	0	0	0	4.00283e-05	0	0	0	0
ASV1220	Bacteria	Proteobacteria	Gammaproteobacteria	Enterobacterales				0	0	4.00283e-05	0	0	0	0	0	0	0	0	0	0	0	0	0	0	0	0	0	0
ASV1221	Bacteria	Proteobacteria	Gammaproteobacteria	Enterobacterales	Enterobacteriaceae			0	0	6.67138110931725E / 06	0	0	0	0	0	0	6.67138110931725E / 06	0	0	0	6.67138110931725E / 06	0	0	0	0	0	2.00141e-05	0
ASV1222	Bacteria	Proteobacteria	Gammaproteobacteria	Enterobacterales	Yersiniaceae	Serratia		0	0	0	0	0	0	0	0	0	0	0	0	0	0	0	0	0	0	0	0	4.00283e-05
ASV1223	Bacteria	Proteobacteria	Gammaproteobacteria	Enterobacterales				0	0	0	0	0	0	0	0	0	0	0	0	0	0	0	0	0	0	0	0	4.00283e-05
ASV1224	Bacteria	Proteobacteria	Gammaproteobacteria	Enterobacterales	Yersiniaceae	Serratia		0	0	0	0	0	0	0	0	0	0	0	0	0	0	0	0	4.00283e-05	0	0	0	0
ASV1225	Bacteria	Proteobacteria	Gammaproteobacteria	Enterobacterales	Yersiniaceae	Serratia		0	0	0	0	0	0	0	0	0	0	0	0	0	0	0	0	4.00283e-05	0	0	0	0
ASV1226	Unassigned							0	0	0	0	0	0	0	0	0	0	0	0	0	0	3.33569e-05	0	0	0	0	0	0
ASV1227	Unassigned							0	0	0	3.33569e-05	0	0	0	0	0	0	0	0	0	0	0	0	0	0	0	0	0
ASV1228	Unassigned							3.33569e-05	0	0	0	0	0	0	0	0	0	0	0	0	0	0	0	0	0	0	0	0
ASV1229	Unassigned							0	0	0	0	0	0	0	0	0	0	0	0	0	0	3.33569e-05	0	0	0	0	0	0
ASV1230	Unassigned							0	0	0	0	0	0	0	0	0	0	0	0	0	0	3.33569e-05	0	0	0	0	0	0
ASV1231	Unassigned							0	0	0	0	0	0	0	0	0	0	0	0	0	0	1.33428e-05	0	0	2.00141e-05	0	0	0
ASV1232	Unassigned							0	0	0	0	0	0	0	0	0	0	0	0	0	0	0	0	0	0	0	0	3.33569e-05
ASV1233	Unassigned							0	0	0	0	0	0	0	0	0	0	0	0	0	3.33569e-05	0	0	0	0	0	0	0
ASV1234	Unassigned							0	0	0	3.33569e-05	0	0	0	0	0	0	0	0	0	0	0	0	0	0	0	0	0
ASV1235	Bacteria	Actinobacteriota	Actinobacteria	Micrococcales	Dermabacteraceae	Brachybacterium		0	0	0	0	0	0	0	0	0	0	0	3.33569e-05	0	0	0	0	0	0	0	0	0
ASV1236	Bacteria	Actinobacteriota	Actinobacteria	Corynebacteriales	Corynebacteriaceae	Corynebacterium		0	3.33569e-05	0	0	0	0	0	0	0	0	0	0	0	0	0	0	0	0	0	0	0
ASV1237	Bacteria	Actinobacteriota	Actinobacteria	Corynebacteriales	Corynebacteriaceae	Lawsonella		0	0	0	0	0	6.67138110931725E / 06	6.67138110931725E / 06	1.33428e-05	0	0	0	0	0	0	0	0	0	0	0	0	6.67138110931725E / 06
ASV1238	Bacteria	Firmicutes	Negativicutes	Veillonellales / Selenomonadales	Selenomonadaceae	Megamonas		0	0	0	0	3.33569e-05	0	0	0	0	0	0	0	0	0	0	0	0	0	0	0	0
ASV1239	Bacteria	Firmicutes	Bacilli	Erysipelotrichales	Erysipelotrichaceae	Dubosiella		0	0	0	3.33569e-05	0	0	0	0	0	0	0	0	0	0	0	0	0	0	0	0	0
ASV1240	Bacteria	Firmicutes	Bacilli	Erysipelotrichales	Erysipelotrichaceae	Ileibacterium	Ileibacterium valens	0	0	0	0	0	0	0	0	0	0	0	0	3.33569e-05	0	0	0	0	0	0	0	0
ASV1241	Bacteria	Firmicutes	Bacilli	Bacillales	Bacillaceae	Oceanobacillus	Oceanobacillus caeni	0	0	3.33569e-05	0	0	0	0	0	0	0	0	0	0	0	0	0	0	0	0	0	0
ASV1242	Bacteria	Firmicutes	Bacilli	Lactobacillales	Carnobacteriaceae	Atopococcus		0	0	0	0	0	0	0	0	0	0	0	0	0	0	3.33569e-05	0	0	0	0	0	0
ASV1243	Bacteria	Firmicutes	Bacilli	Lactobacillales	Carnobacteriaceae	Desemzia		0	0	0	3.33569e-05	0	0	0	0	0	0	0	0	0	0	0	0	0	0	0	0	0
ASV1244	Bacteria	Firmicutes	Bacilli	Lactobacillales	Enterococcaceae	Enterococcus		0	0	0	0	0	0	0	0	0	0	0	0	0	0	0	0	0	0	3.33569e-05	0	0
ASV1245	Bacteria	Firmicutes	Bacilli	Lactobacillales	Listeriaceae	Brochothrix	Brochothrix thermosphacta	0	0	0	0	0	0	0	0	0	0	0	0	0	0	0	0	0	0	0	3.33569e-05	0
ASV1246	Bacteria	Firmicutes	Clostridia	Peptostreptococcales / Tissierellales	Anaerovoracaceae	[Eubacterium] saphenum group	Eubacterium saphenum	0	0	0	0	0	0	0	0	0	0	0	0	3.33569e-05	0	0	0	0	0	0	0	0
ASV1247	Bacteria	Firmicutes	Clostridia	Peptostreptococcales / Tissierellales	Peptostreptococcales / Tissierellales	Peptoniphilus		0	0	0	0	0	0	0	0	0	0	0	0	0	0	0	0	0	0	3.33569e-05	0	0
ASV1248	Bacteria	Firmicutes	Clostridia	Lachnospirales	Lachnospiraceae			0	0	0	0	0	0	0	0	0	0	0	0	3.33569e-05	0	0	0	0	0	0	0	0
ASV1249	Bacteria	Firmicutes	Clostridia	Lachnospirales	Lachnospiraceae			0	0	0	3.33569e-05	0	0	0	0	0	0	0	0	0	0	0	0	0	0	0	0	0
ASV1250	Bacteria	Firmicutes	Clostridia	Lachnospirales	Lachnospiraceae	Lachnospiraceae NK4A136 group		0	0	0	0	0	0	0	0	0	0	0	0	0	0	0	0	3.33569e-05	0	0	0	0
ASV1251	Bacteria	Firmicutes	Clostridia	Oscillospirales	Oscillospiraceae	UCG / 002		0	0	0	0	3.33569e-05	0	0	0	0	0	0	0	0	0	0	0	0	0	0	0	0
ASV1252	Bacteria	Firmicutes	Clostridia	Oscillospirales	Oscillospiraceae	Oscillibacter		0	0	0	3.33569e-05	0	0	0	0	0	0	0	0	0	0	0	0	0	0	0	0	0
ASV1253	Bacteria	Firmicutes	Clostridia	Clostridiales	Clostridiaceae	Clostridium (sensu stricto 1)		0	0	0	0	0	0	0	0	0	0	0	0	0	0	0	0	0	3.33569e-05	0	0	0
ASV1254	Bacteria	Firmicutes	Clostridia	Christensenellales	Christensenellaceae	Christensenellaceae R / 7 group		0	0	0	3.33569e-05	0	0	0	0	0	0	0	0	0	0	0	0	0	0	0	0	0
ASV1255	Bacteria	Cyanobacteria	Cyanobacteriia	Chloroplast				0	0	0	0	0	0	0	0	0	0	0	3.33569e-05	0	0	0	0	0	0	0	0	0
ASV1256	Bacteria	Firmicutes	Clostridia	Clostridia	Hungateiclostridiaceae	Fastidiosipila		0	0	0	0	0	0	0	0	6.67138110931725E / 06	0	0	0	0	0	0	0	0	0	2.66855e-05	0	0
ASV1257	Bacteria	Bacteroidota	Bacteroidia	Bacteroidales	Prevotellaceae	Prevotella	Prevotella colorans	3.33569e-05	0	0	0	0	0	0	0	0	0	0	0	0	0	0	0	0	0	0	0	0
ASV1258	Bacteria	Bacteroidota	Bacteroidia	Chitinophagales	Chitinophagaceae	Taibaiella		0	3.33569e-05	0	0	0	0	0	0	0	0	0	0	0	0	0	0	0	0	0	0	0
ASV1259	Bacteria	Bacteroidota	Bacteroidia	Flavobacteriales	Crocinitomicaceae	Brumimicrobium		0	0	0	0	0	0	3.33569e-05	0	0	0	0	0	0	0	0	0	0	0	0	0	0
ASV1260	Bacteria	Bacteroidota	Bacteroidia	Flavobacteriales	Crocinitomicaceae	Fluviicola		0	0	0	0	0	0	0	3.33569e-05	0	0	0	0	0	0	0	0	0	0	0	0	0
ASV1261	Bacteria	Proteobacteria	Alphaproteobacteria					0	3.33569e-05	0	0	0	0	0	0	0	0	0	0	0	0	0	0	0	0	0	0	0
ASV1262	Bacteria	Proteobacteria	Alphaproteobacteria	Acetobacterales	Acetobacteraceae	Acetobacteraceae		0	3.33569e-05	0	0	0	0	0	0	0	0	0	0	0	0	0	0	0	0	0	0	0
ASV1263	Bacteria	Proteobacteria	Alphaproteobacteria	Rhizobiales	Rhizobiaceae	Aminobacter		0	3.33569e-05	0	0	0	0	0	0	0	0	0	0	0	0	0	0	0	0	0	0	0
ASV1264	Bacteria	Proteobacteria	Alphaproteobacteria	Caulobacterales	Caulobacteraceae	Brevundimonas		0	3.33569e-05	0	0	0	0	0	0	0	0	0	0	0	0	0	0	0	0	0	0	0
ASV1265	Bacteria	Proteobacteria	Alphaproteobacteria	Rhizobiales	Devosiaceae	Devosia		0	0	0	0	0	0	0	0	0	0	0	0	0	0	0	0	0	3.33569e-05	0	0	0
ASV1266	Bacteria	Proteobacteria	Alphaproteobacteria	Rhodobacterales	Rhodobacteraceae	Paracoccus		0	0	0	0	0	0	0	0	0	0	0	0	0	0	0	0	0	0	0	0	3.33569e-05
ASV1267	Bacteria	Proteobacteria	Gammaproteobacteria	Pseudomonadales	Pseudomonadaceae	Pseudomonas		0	0	0	0	3.33569e-05	0	0	0	0	0	0	0	0	0	0	0	0	0	0	0	0
ASV1268	Bacteria	Proteobacteria	Gammaproteobacteria	Pseudomonadales	Pseudomonadaceae	Pseudomonas		0	3.33569e-05	0	0	0	0	0	0	0	0	0	0	0	0	0	0	0	0	0	0	0
ASV1269	Bacteria	Proteobacteria	Gammaproteobacteria	Pseudomonadales	Pseudomonadaceae	Pseudomonas		0	3.33569e-05	0	0	0	0	0	0	0	0	0	0	0	0	0	0	0	0	0	0	0
ASV1270	Bacteria	Proteobacteria	Gammaproteobacteria	Pseudomonadales	Pseudomonadaceae	Pseudomonas		0	0	0	0	0	0	0	0	0	0	3.33569e-05	0	0	0	0	0	0	0	0	0	0
ASV1271	Bacteria	Proteobacteria	Gammaproteobacteria	Pseudomonadales	Pseudomonadaceae	Pseudomonas		0	0	0	0	0	0	0	0	0	0	0	0	0	0	0	0	0	3.33569e-05	0	0	0
ASV1272	Bacteria	Proteobacteria	Gammaproteobacteria	Pseudomonadales	Pseudomonadaceae	Pseudomonas		0	3.33569e-05	0	0	0	0	0	0	0	0	0	0	0	0	0	0	0	0	0	0	0
ASV1273	Bacteria	Proteobacteria	Gammaproteobacteria	Cellvibrionales	Porticoccaceae	C1 / B045		0	0	0	0	0	0	0	0	0	0	0	3.33569e-05	0	0	0	0	0	0	0	0	0
ASV1274	Bacteria	Proteobacteria	Gammaproteobacteria	Burkholderiales	Oxalobacteraceae	Janthinobacterium		0	0	0	0	0	0	0	0	0	0	0	0	0	0	0	0	3.33569e-05	0	0	0	0
ASV1275	Bacteria	Proteobacteria	Gammaproteobacteria	Burkholderiales	Oxalobacteraceae	Massilia		0	0	0	0	0	0	0	0	0	0	0	0	0	0	0	0	0	0	3.33569e-05	0	0
ASV1276	Bacteria	Proteobacteria	Gammaproteobacteria	Burkholderiales	Oxalobacteraceae			0	0	0	0	0	0	0	0	0	0	0	0	0	0	0	0	0	0	0	0	3.33569e-05
ASV1277	Bacteria	Proteobacteria	Gammaproteobacteria	Burkholderiales	Oxalobacteraceae	Undibacterium		3.33569e-05	0	0	0	0	0	0	0	0	0	0	0	0	0	0	0	0	0	0	0	0
ASV1278	Bacteria	Proteobacteria	Gammaproteobacteria	Burkholderiales	Burkholderiaceae	Lautropia		0	0	3.33569e-05	0	0	0	0	0	0	0	0	0	0	0	0	0	0	0	0	0	0
ASV1279	Bacteria	Proteobacteria	Gammaproteobacteria	Burkholderiales	Comamonadaceae	Aquabacterium		0	0	0	0	0	0	0	0	0	0	0	0	0	0	3.33569e-05	0	0	0	0	0	0
ASV1280	Bacteria	Proteobacteria	Gammaproteobacteria	Burkholderiales	Comamonadaceae	Delftia		0	0	0	0	0	0	0	0	0	0	0	0	0	0	0	0	3.33569e-05	0	0	0	0
ASV1281	Bacteria	Proteobacteria	Gammaproteobacteria	Xanthomonadales	Xanthomonadaceae	Stenotrophomonas		0	0	0	0	0	3.33569e-05	0	0	0	0	0	0	0	0	0	0	0	0	0	0	0
ASV1282	Bacteria	Proteobacteria	Gammaproteobacteria	Xanthomonadales	Xanthomonadaceae	Arenimonas		0	3.33569e-05	0	0	0	0	0	0	0	0	0	0	0	0	0	0	0	0	0	0	0
ASV1283	Bacteria	Proteobacteria	Gammaproteobacteria	Pseudomonadales	Moraxellaceae	Acinetobacter		0	0	0	3.33569e-05	0	0	0	0	0	0	0	0	0	0	0	0	0	0	0	0	0
ASV1284	Bacteria	Proteobacteria	Gammaproteobacteria	Pseudomonadales	Moraxellaceae	Acinetobacter	Acinetobacter ursingii	0	3.33569e-05	0	0	0	0	0	0	0	0	0	0	0	0	0	0	0	0	0	0	0
ASV1285	Bacteria	Proteobacteria	Gammaproteobacteria	Burkholderiales	Alcaligenaceae			0	0	0	0	0	0	0	0	0	0	3.33569e-05	0	0	0	0	0	0	0	0	0	0
ASV1286	Bacteria	Proteobacteria	Alphaproteobacteria	Rhizobiales	Rhizobiaceae			0	0	0	3.33569e-05	0	0	0	0	0	0	0	0	0	0	0	0	0	0	0	0	0
ASV1287	Bacteria	Proteobacteria	Alphaproteobacteria	Sphingomonadales	Sphingomonadaceae	Sphingomonas		0	0	0	0	0	0	0	0	0	0	0	3.33569e-05	0	0	0	0	0	0	0	0	0
ASV1288	Bacteria	Proteobacteria	Alphaproteobacteria	Sphingomonadales	Sphingomonadaceae	Sphingomonas		0	3.33569e-05	0	0	0	0	0	0	0	0	0	0	0	0	0	0	0	0	0	0	0
ASV1289	Bacteria	Proteobacteria	Alphaproteobacteria	Sphingomonadales	Sphingomonadaceae	Sphingobium		0	0	0	0	0	0	0	0	0	0	0	0	0	3.33569e-05	0	0	0	0	0	0	0
ASV1290	Bacteria	Proteobacteria	Gammaproteobacteria	Enterobacterales				6.67138110931725E / 06	6.67138110931725E / 06	0	0	0	0	0	0	0	0	0	0	0	0	0	0	6.67138110931725E / 06	0	0	1.33428e-05	0
ASV1291	Bacteria	Proteobacteria	Gammaproteobacteria	Enterobacterales				0	0	0	6.67138110931725E / 06	0	0	0	0	0	0	0	0	6.67138110931725E / 06	6.67138110931725E / 06	0	6.67138110931725E / 06	0	0	0	6.67138110931725E / 06	0
ASV1292	Bacteria	Proteobacteria	Gammaproteobacteria	Enterobacterales				0	0	0	0	0	0	0	0	6.67138110931725E / 06	0	0	0	0	6.67138110931725E / 06	0	6.67138110931725E / 06	0	0	6.67138110931725E / 06	6.67138110931725E / 06	0
ASV1293	Bacteria	Proteobacteria	Gammaproteobacteria	Enterobacterales	Enterobacteriaceae			0	6.67138110931725E / 06	0	0	0	0	0	0	0	0	0	1.33428e-05	0	0	1.33428e-05	0	0	0	0	0	0
ASV1294	Bacteria	Proteobacteria	Gammaproteobacteria	Enterobacterales	Enterobacteriaceae			0	0	0	0	0	0	0	0	0	0	3.33569e-05	0	0	0	0	0	0	0	0	0	0
ASV1295	Bacteria	Proteobacteria	Gammaproteobacteria	Enterobacterales	Enterobacteriaceae			0	0	0	0	0	0	0	0	0	0	0	0	0	0	0	0	0	0	3.33569e-05	0	0
ASV1296	Bacteria	Proteobacteria	Gammaproteobacteria	Enterobacterales	Enterobacteriaceae			0	0	0	0	0	0	0	0	0	0	0	0	0	0	0	0	0	3.33569e-05	0	0	0
ASV1297	Bacteria	Proteobacteria	Gammaproteobacteria	Enterobacterales	Enterobacteriaceae			0	0	0	0	0	0	0	0	0	0	0	0	0	0	0	0	0	0	0	0	3.33569e-05
ASV1298	Bacteria	Proteobacteria	Gammaproteobacteria	Enterobacterales	Erwiniaceae	Pantoea		0	0	3.33569e-05	0	0	0	0	0	0	0	0	0	0	0	0	0	0	0	0	0	0
ASV1299	Bacteria	Proteobacteria	Gammaproteobacteria	Enterobacterales	Enterobacteriaceae	Escherichia / Shigella		0	0	0	0	0	0	0	0	0	0	0	0	0	0	0	0	3.33569e-05	0	0	0	0
ASV1300	Bacteria	Proteobacteria	Gammaproteobacteria	Enterobacterales	Yersiniaceae	Serratia		0	0	0	0	0	0	0	0	0	0	0	0	0	0	0	0	0	0	0	0	3.33569e-05
ASV1301	Bacteria	Proteobacteria	Gammaproteobacteria	Burkholderiales	Alcaligenaceae			0	0	0	0	0	0	3.33569e-05	0	0	0	0	0	0	0	0	0	0	0	0	0	0
ASV1302	Unassigned							0	0	0	0	2.66855e-05	0	0	0	0	0	0	0	0	0	0	0	0	0	0	0	0
ASV1303	Unassigned							0	0	0	0	0	0	0	0	0	0	0	0	0	0	2.66855e-05	0	0	0	0	0	0
ASV1304	Unassigned							0	0	0	0	0	0	0	0	0	0	0	0	0	0	2.66855e-05	0	0	0	0	0	0
ASV1305	Unassigned							0	0	0	0	0	0	0	0	0	0	0	0	0	0	2.66855e-05	0	0	0	0	0	0
ASV1306	Unassigned							0	0	0	0	0	0	0	0	0	0	0	0	0	0	0	2.66855e-05	0	0	0	0	0
ASV1307	d Eukaryota							0	0	0	0	0	0	0	0	0	0	0	0	0	2.66855e-05	0	0	0	0	0	0	0
ASV1308	Unassigned							0	0	0	0	0	0	0	0	0	0	0	2.66855e-05	0	0	0	0	0	0	0	0	0
ASV1309	Unassigned							0	0	0	0	0	0	0	0	0	0	0	0	2.66855e-05	0	0	0	0	0	0	0	0
ASV1310	Unassigned							0	0	0	0	0	0	0	2.66855e-05	0	0	0	0	0	0	0	0	0	0	0	0	0
ASV1311	Bacteria	Proteobacteria						0	0	0	0	0	0	0	0	0	0	0	0	0	0	0	0	2.66855e-05	0	0	0	0
ASV1312	Unassigned							0	0	0	0	0	0	0	0	2.66855e-05	0	0	0	0	0	0	0	0	0	0	0	0
ASV1313	Unassigned							0	0	0	0	0	0	0	0	0	0	0	0	0	0	2.66855e-05	0	0	0	0	0	0
ASV1314	Unassigned							0	0	0	0	0	0	0	0	0	6.67138110931725E / 06	0	2.00141e-05	0	0	0	0	0	0	0	0	0
ASV1315	Unassigned							0	0	0	0	0	0	0	0	0	0	0	0	0	0	0	2.66855e-05	0	0	0	0	0
ASV1316	Unassigned							0	0	0	0	0	0	0	0	0	0	0	0	0	0	0	2.66855e-05	0	0	0	0	0
ASV1317	Bacteria	Verrucomicrobiota	Verrucomicrobiae	Verrucomicrobiales	Verrucomicrobiaceae	Prosthecobacter		0	0	2.66855e-05	0	0	0	0	0	0	0	0	0	0	0	0	0	0	0	0	0	0
ASV1318	Unassigned							0	0	0	0	0	0	0	0	0	0	0	2.66855e-05	0	0	0	0	0	0	0	0	0
ASV1319	Bacteria	Actinobacteriota	Actinobacteria	Propionibacteriales	Nocardioidaceae	Marmoricola		0	0	0	0	0	0	0	0	0	0	0	0	0	0	0	0	0	0	2.66855e-05	0	0
ASV1320	Bacteria	Actinobacteriota	Actinobacteria	Micrococcales	Microbacteriaceae	Microbacterium		0	0	0	0	0	0	0	0	0	0	0	0	0	0	0	0	0	0	0	0	2.66855e-05
ASV1321	Bacteria	Actinobacteriota	Actinobacteria	Actinomycetales	Actinomycetaceae	Actinomyces		0	0	2.66855e-05	0	0	0	0	0	0	0	0	0	0	0	0	0	0	0	0	0	0
ASV1322	Bacteria	Actinobacteriota	Actinobacteria	Bifidobacteriales	Bifidobacteriaceae	Bifidobacterium	Bifidobacterium dentium	0	0	0	0	0	0	0	0	0	0	0	0	0	0	0	0	2.66855e-05	0	0	0	0
ASV1323	Bacteria	Actinobacteriota	Actinobacteria	Micrococcales	Micrococcaceae	Rothia	Rothia aeria	0	0	0	0	0	0	0	0	0	0	0	0	0	0	0	0	2.66855e-05	0	0	0	0
ASV1324	Bacteria	Actinobacteriota	Actinobacteria	Corynebacteriales	Tsukamurellaceae	Tsukamurella		0	0	0	0	0	0	0	0	0	0	0	2.66855e-05	0	0	0	0	0	0	0	0	0
ASV1325	Bacteria	Actinobacteriota	Actinobacteria	Pseudonocardiales	Pseudonocardiaceae	Saccharopolyspora		0	0	0	0	0	0	0	0	2.66855e-05	0	0	0	0	0	0	0	0	0	0	0	0
ASV1326	Bacteria	Actinobacteriota	Actinobacteria	Streptosporangiales	Streptosporangiaceae	Nonomuraea		0	2.66855e-05	0	0	0	0	0	0	0	0	0	0	0	0	0	0	0	0	0	0	0
ASV1327	Bacteria	Actinobacteriota	Actinobacteria	Euzebyales	Euzebyaceae			0	0	0	0	0	0	0	0	0	0	0	0	0	0	0	0	2.66855e-05	0	0	0	0
ASV1328	Bacteria	Bdellovibrionota	Bdellovibrionia	Bacteriovoracales	Bacteriovoracaceae	Peredibacter		0	2.66855e-05	0	0	0	0	0	0	0	0	0	0	0	0	0	0	0	0	0	0	0
ASV1329	Bacteria	Firmicutes	Bacilli	Erysipelotrichales	Erysipelatoclostridiaceae	Erysipelatoclostridium		0	0	0	0	0	0	0	0	0	0	2.66855e-05	0	0	0	0	0	0	0	0	0	0
ASV1330	Bacteria	Firmicutes	Bacilli	Lactobacillales	Lactobacillaceae	Lactobacillus	Lactobacillus intestinalis	0	0	0	0	0	0	0	0	0	0	0	0	0	2.66855e-05	0	0	0	0	0	0	0
ASV1331	Bacteria	Firmicutes	Bacilli	Lactobacillales	Streptococcaceae	Streptococcus		0	0	0	0	0	0	0	0	0	0	0	0	0	0	0	0	0	0	2.66855e-05	0	0
ASV1332	Bacteria	Firmicutes	Bacilli	Lactobacillales	Streptococcaceae	Lactococcus		0	0	0	0	0	0	0	0	0	0	0	0	0	2.66855e-05	0	0	0	0	0	0	0
ASV1333	Bacteria	Firmicutes	Bacilli	Staphylococcales	Staphylococcaceae	Macrococcus	Macrococcus caseolyticus	0	0	0	0	0	0	0	2.66855e-05	0	0	0	0	0	0	0	0	0	0	0	0	0
ASV1334	Bacteria	Firmicutes	Bacilli	Paenibacillales	Paenibacillaceae	Paenibacillus		0	0	0	2.66855e-05	0	0	0	0	0	0	0	0	0	0	0	0	0	0	0	0	0
ASV1335	Bacteria	Firmicutes	Bacilli	Bacillales	Planococcaceae	Lysinibacillus		0	0	0	0	0	0	0	0	0	0	0	0	0	0	0	2.66855e-05	0	0	0	0	0
ASV1336	Bacteria	Firmicutes	Bacilli	Bacillales	Bacillaceae	Bacillus		0	0	0	0	0	0	0	0	0	0	0	0	2.66855e-05	0	0	0	0	0	0	0	0
ASV1337	Bacteria	Firmicutes	Clostridia	Peptostreptococcales / Tissierellales	Anaerovoracaceae	Mogibacterium	Mogibacterium timidum	0	0	2.66855e-05	0	0	0	0	0	0	0	0	0	0	0	0	0	0	0	0	0	0
ASV1338	Bacteria	Firmicutes	Clostridia	Peptostreptococcales / Tissierellales	Peptostreptococcales / Tissierellales	Tissierella		0	0	0	0	0	0	0	0	0	0	0	0	2.66855e-05	0	0	0	0	0	0	0	0
ASV1339	Bacteria	Firmicutes	Clostridia	Peptostreptococcales / Tissierellales	Peptostreptococcales / Tissierellales	Anaerococcus		0	0	0	0	0	0	0	0	0	0	0	0	0	0	0	0	0	0	2.66855e-05	0	0
ASV1340	Bacteria	Firmicutes	Clostridia	Peptostreptococcales / Tissierellales	Peptostreptococcales / Tissierellales	Anaerococcus	Anaerococcus prevotii	0	0	0	0	0	0	0	0	0	0	0	0	0	0	0	0	0	0	2.66855e-05	0	0
ASV1341	Bacteria	Firmicutes	Clostridia	Peptostreptococcales / Tissierellales	Peptostreptococcaceae	Terrisporobacter		0	0	0	0	0	0	0	0	0	0	0	0	0	0	0	2.66855e-05	0	0	0	0	0
ASV1342	Bacteria	Firmicutes	Clostridia	Peptostreptococcales / Tissierellales	Peptostreptococcaceae	Peptostreptococcus		0	0	2.66855e-05	0	0	0	0	0	0	0	0	0	0	0	0	0	0	0	0	0	0
ASV1343	Bacteria	Firmicutes	Negativicutes	Acidaminococcales	Acidaminococcaceae	Phascolarctobacterium		0	0	0	0	2.66855e-05	0	0	0	0	0	0	0	0	0	0	0	0	0	0	0	0
ASV1344	Bacteria	Firmicutes	Clostridia	Monoglobales	Monoglobaceae	Monoglobus		0	0	0	0	0	2.66855e-05	0	0	0	0	0	0	0	0	0	0	0	0	0	0	0
ASV1345	Bacteria	Firmicutes	Clostridia	Lachnospirales	Lachnospiraceae	Lachnospiraceae UCG / 001		0	0	0	0	0	0	0	0	0	0	0	2.66855e-05	0	0	0	0	0	0	0	0	0
ASV1346	Bacteria	Firmicutes	Clostridia	Lachnospirales	Lachnospiraceae	Lachnospiraceae NK4A136 group		0	0	0	0	0	0	2.66855e-05	0	0	0	0	0	0	0	0	0	0	0	0	0	0
ASV1347	Bacteria	Firmicutes	Clostridia	Lachnospirales	Lachnospiraceae	Lachnospiraceae NK4A136 group		0	0	0	0	0	0	0	0	0	0	0	0	0	0	2.66855e-05	0	0	0	0	0	0
ASV1348	Bacteria	Firmicutes	Clostridia	Oscillospirales	Oscillospiraceae	Oscillibacter		0	0	0	0	0	0	0	0	0	0	0	0	2.66855e-05	0	0	0	0	0	0	0	0
ASV1349	Bacteria	Firmicutes	Clostridia	Oscillospirales	Oscillospiraceae			0	0	0	0	0	0	0	0	0	0	0	0	2.66855e-05	0	0	0	0	0	0	0	0
ASV1350	Bacteria	Firmicutes	Clostridia	Oscillospirales	Butyricicoccaceae	Butyricicoccus		0	0	0	0	2.66855e-05	0	0	0	0	0	0	0	0	0	0	0	0	0	0	0	0
ASV1351	Bacteria	Firmicutes	Clostridia	Oscillospirales	Ruminococcaceae	Ruminococcus		0	2.66855e-05	0	0	0	0	0	0	0	0	0	0	0	0	0	0	0	0	0	0	0
ASV1352	Bacteria	Firmicutes	Clostridia	Clostridiales	Clostridiaceae	Clostridium (sensu stricto 1)	Clostridium butyricum	0	0	0	0	0	0	0	0	0	0	0	0	0	0	2.66855e-05	0	0	0	0	0	0
ASV1353	Bacteria	Chloroflexi	Anaerolineae	SBR1031	A4b	A4b		0	2.66855e-05	0	0	0	0	0	0	0	0	0	0	0	0	0	0	0	0	0	0	0
ASV1354	Bacteria	Patescibacteria	WWE3	WWE3	WWE3	WWE3		0	0	0	0	0	0	0	0	0	0	0	0	0	0	0	0	0	2.66855e-05	0	0	0
ASV1355	Bacteria	Campilobacterota	Campylobacteria	Campylobacterales	Campylobacteraceae	Campylobacter	Campylobacter gracilis	0	0	2.66855e-05	0	0	0	0	0	0	0	0	0	0	0	0	0	0	0	0	0	0
ASV1356	Bacteria	Bacteroidota	Bacteroidia	Bacteroidales	Tannerellaceae	Parabacteroides	Parabacteroides distasonis	2.66855e-05	0	0	0	0	0	0	0	0	0	0	0	0	0	0	0	0	0	0	0	0
ASV1357	Bacteria	Bacteroidota	Bacteroidia	Bacteroidales	Dysgonomonadaceae	Proteiniphilum		0	0	0	0	0	0	2.66855e-05	0	0	0	0	0	0	0	0	0	0	0	0	0	0
ASV1358	Bacteria	Bacteroidota	Bacteroidia	Bacteroidales	Prevotellaceae	Prevotella		0	0	0	0	0	0	0	0	0	0	0	0	0	0	0	0	0	0	0	2.66855e-05	0
ASV1359	Bacteria	Bacteroidota	Bacteroidia	Bacteroidales	Muribaculaceae	Muribaculaceae		0	0	2.66855e-05	0	0	0	0	0	0	0	0	0	0	0	0	0	0	0	0	0	0
ASV1360	Bacteria	Bacteroidota	Bacteroidia	Bacteroidales	Muribaculaceae	Muribaculaceae		0	0	0	0	0	0	0	0	0	0	0	0	2.66855e-05	0	0	0	0	0	0	0	0
ASV1361	Bacteria	Bacteroidota	Bacteroidia	Chitinophagales	Chitinophagaceae	Puia		0	0	0	0	0	0	0	0	0	0	0	0	0	0	2.66855e-05	0	0	0	0	0	0
ASV1362	Bacteria	Bacteroidota	Bacteroidia	Chitinophagales	Chitinophagaceae	Cnuella		0	0	0	0	2.66855e-05	0	0	0	0	0	0	0	0	0	0	0	0	0	0	0	0
ASV1363	Bacteria	Bacteroidota	Bacteroidia	Flavobacteriales	Flavobacteriaceae	Flavobacterium		0	0	0	0	0	0	0	0	0	0	0	0	0	0	0	0	0	2.66855e-05	0	0	0
ASV1364	Bacteria	Bacteroidota	Bacteroidia	Flavobacteriales	Weeksellaceae	Moheibacter		0	0	0	0	0	2.66855e-05	0	0	0	0	0	0	0	0	0	0	0	0	0	0	0
ASV1365	Bacteria	Bacteroidota	Bacteroidia	Sphingobacteriales	Sphingobacteriaceae		Sphingobacterium jejuense	0	2.66855e-05	0	0	0	0	0	0	0	0	0	0	0	0	0	0	0	0	0	0	0
ASV1366	Bacteria	Bacteroidota	Bacteroidia	Sphingobacteriales	NS11 / 12 marine group	NS11 / 12 marine group		0	0	0	0	0	0	0	0	0	0	2.66855e-05	0	0	0	0	0	0	0	0	0	0
ASV1367	Bacteria	Fusobacteriota	Fusobacteriia	Fusobacteriales	Fusobacteriaceae	Fusobacterium		0	0	0	0	0	0	0	0	0	0	0	0	0	0	0	0	0	0	2.66855e-05	0	0
ASV1368	Bacteria	Proteobacteria	Alphaproteobacteria	Thalassobaculales				0	0	0	0	0	0	0	0	0	2.66855e-05	0	0	0	0	0	0	0	0	0	0	0
ASV1369	Bacteria	Proteobacteria	Alphaproteobacteria	Caulobacterales	Caulobacteraceae	Caulobacter		0	2.00141e-05	0	0	0	0	0	0	0	0	0	0	6.67138110931725E / 06	0	0	0	0	0	0	0	0
ASV1370	Bacteria	Proteobacteria	Alphaproteobacteria	Rhizobiales	Kaistiaceae	Kaistia		0	0	0	0	0	0	2.66855e-05	0	0	0	0	0	0	0	0	0	0	0	0	0	0
ASV1371	Bacteria	Proteobacteria	Alphaproteobacteria	Rhizobiales	Beijerinckiaceae	Methylobacterium / Methylorubrum		0	0	0	0	0	0	2.66855e-05	0	0	0	0	0	0	0	0	0	0	0	0	0	0
ASV1372	Bacteria	Proteobacteria	Alphaproteobacteria	Rhodobacterales	Rhodobacteraceae	Nautella		0	0	0	0	0	0	0	0	0	0	0	0	2.66855e-05	0	0	0	0	0	0	0	0
ASV1373	Bacteria	Proteobacteria	Alphaproteobacteria	Rickettsiales				0	0	2.66855e-05	0	0	0	0	0	0	0	0	0	0	0	0	0	0	0	0	0	0
ASV1374	Bacteria	Proteobacteria	Gammaproteobacteria	Pseudomonadales	Pseudomonadaceae	Pseudomonas		0	0	0	0	0	0	0	0	0	0	0	0	0	2.66855e-05	0	0	0	0	0	0	0
ASV1375	Bacteria	Proteobacteria	Gammaproteobacteria	Pseudomonadales	Pseudomonadaceae	Pseudomonas		0	2.66855e-05	0	0	0	0	0	0	0	0	0	0	0	0	0	0	0	0	0	0	0
ASV1376	Bacteria	Proteobacteria	Gammaproteobacteria	Pseudomonadales	Pseudomonadaceae	Pseudomonas		0	0	0	0	0	0	0	0	0	0	2.66855e-05	0	0	0	0	0	0	0	0	0	0
ASV1377	Bacteria	Proteobacteria	Gammaproteobacteria	Pseudomonadales	Pseudomonadaceae	Pseudomonas		0	0	0	0	0	0	0	0	0	0	0	0	0	0	0	0	0	0	2.66855e-05	0	0
ASV1378	Bacteria	Proteobacteria	Gammaproteobacteria	Pseudomonadales	Pseudomonadaceae	Pseudomonas		0	0	0	0	0	0	0	0	0	0	0	0	0	0	0	0	2.66855e-05	0	0	0	0
ASV1379	Bacteria	Proteobacteria	Gammaproteobacteria	Pseudomonadales	Pseudomonadaceae	Pseudomonas		0	0	0	0	0	0	0	0	2.00141e-05	0	0	0	0	0	6.67138110931725E / 06	0	0	0	0	0	0
ASV1380	Bacteria	Proteobacteria	Gammaproteobacteria	Pseudomonadales	Pseudomonadaceae	Pseudomonas		0	0	2.66855e-05	0	0	0	0	0	0	0	0	0	0	0	0	0	0	0	0	0	0
ASV1381	Bacteria	Proteobacteria	Gammaproteobacteria	Pseudomonadales	Pseudomonadaceae	Pseudomonas		6.67138110931725E / 06	0	0	0	0	0	0	0	0	0	0	6.67138110931725E / 06	0	6.67138110931725E / 06	0	0	0	0	0	6.67138110931725E / 06	0
ASV1382	Bacteria	Proteobacteria	Gammaproteobacteria	Burkholderiales	Burkholderiaceae	Cupriavidus		0	0	0	0	0	0	0	0	0	0	0	0	0	0	2.66855e-05	0	0	0	0	0	0
ASV1383	Bacteria	Proteobacteria	Gammaproteobacteria	Burkholderiales	Methylophilaceae			0	0	0	0	0	0	0	0	0	0	0	0	0	0	0	0	0	0	0	0	2.66855e-05
ASV1384	Bacteria	Proteobacteria	Gammaproteobacteria	Burkholderiales	Oxalobacteraceae			0	0	0	0	0	0	0	0	0	0	0	0	0	0	0	0	2.66855e-05	0	0	0	0
ASV1385	Bacteria	Proteobacteria	Gammaproteobacteria	Burkholderiales	Oxalobacteraceae	Massilia		0	0	0	0	0	0	0	0	0	0	0	0	2.66855e-05	0	0	0	0	0	0	0	0
ASV1386	Bacteria	Proteobacteria	Gammaproteobacteria	Burkholderiales	Oxalobacteraceae			0	0	0	0	0	0	0	2.66855e-05	0	0	0	0	0	0	0	0	0	0	0	0	0
ASV1387	Bacteria	Proteobacteria	Gammaproteobacteria	Burkholderiales	TRA3 / 20	TRA3 / 20		0	0	0	0	0	0	0	0	0	0	0	0	0	2.66855e-05	0	0	0	0	0	0	0
ASV1388	Bacteria	Proteobacteria	Gammaproteobacteria	Burkholderiales	Alcaligenaceae	Pusillimonas		0	0	0	0	0	0	0	0	0	0	0	0	2.00141e-05	0	0	0	0	0	6.67138110931725E / 06	0	0
ASV1389	Bacteria	Proteobacteria	Gammaproteobacteria	Burkholderiales	Neisseriaceae			0	0	0	0	0	0	0	0	0	0	2.66855e-05	0	0	0	0	0	0	0	0	0	0
ASV1390	Bacteria	Proteobacteria	Gammaproteobacteria	Burkholderiales	Neisseriaceae	Kingella		0	0	2.66855e-05	0	0	0	0	0	0	0	0	0	0	0	0	0	0	0	0	0	0
ASV1391	Bacteria	Proteobacteria	Gammaproteobacteria	Xanthomonadales	Xanthomonadaceae	Pseudoxanthomonas		0	0	2.66855e-05	0	0	0	0	0	0	0	0	0	0	0	0	0	0	0	0	0	0
ASV1392	Bacteria	Proteobacteria	Gammaproteobacteria	Pseudomonadales	Moraxellaceae	Acinetobacter		0	0	0	0	0	0	0	0	0	0	0	0	0	0	0	0	0	2.66855e-05	0	0	0
ASV1393	Bacteria	Proteobacteria	Gammaproteobacteria	Enterobacterales				0	0	0	0	0	0	0	2.66855e-05	0	0	0	0	0	0	0	0	0	0	0	0	0
ASV1394	Bacteria	Proteobacteria	Alphaproteobacteria					0	0	2.66855e-05	0	0	0	0	0	0	0	0	0	0	0	0	0	0	0	0	0	0
ASV1395	Bacteria	Proteobacteria	Alphaproteobacteria	Sphingomonadales	Sphingomonadaceae			0	0	0	0	0	0	0	0	0	0	0	0	0	0	0	0	0	2.66855e-05	0	0	0
ASV1396	Bacteria	Proteobacteria	Alphaproteobacteria	Rhizobiales	Rhizobiaceae			0	0	0	0	2.66855e-05	0	0	0	0	0	0	0	0	0	0	0	0	0	0	0	0
ASV1397	Bacteria	Proteobacteria	Alphaproteobacteria	Rhizobiales	Rhizobiaceae			0	0	0	0	0	0	0	0	0	0	0	2.66855e-05	0	0	0	0	0	0	0	0	0
ASV1398	Bacteria	Proteobacteria	Gammaproteobacteria	Enterobacterales	Enterobacteriaceae	Escherichia / Shigella		0	0	0	0	0	0	0	0	6.67138110931725E / 06	0	0	0	0	0	0	0	6.67138110931725E / 06	0	6.67138110931725E / 06	6.67138110931725E / 06	0
ASV1399	Bacteria	Proteobacteria	Gammaproteobacteria	Enterobacterales	Enterobacteriaceae			0	6.67138110931725E / 06	0	0	0	0	6.67138110931725E / 06	0	0	0	6.67138110931725E / 06	0	0	0	6.67138110931725E / 06	0	0	0	0	0	0
ASV1400	Bacteria	Proteobacteria	Gammaproteobacteria	Enterobacterales	Enterobacteriaceae			0	0	0	0	0	0	2.66855e-05	0	0	0	0	0	0	0	0	0	0	0	0	0	0
ASV1401	Bacteria	Proteobacteria	Gammaproteobacteria	Enterobacterales	Enterobacteriaceae			0	0	0	0	0	0	0	0	0	0	0	2.66855e-05	0	0	0	0	0	0	0	0	0
ASV1402	Bacteria	Proteobacteria	Gammaproteobacteria	Enterobacterales	Erwiniaceae	Pantoea		0	0	0	0	0	0	0	0	0	0	0	0	0	0	0	0	0	0	0	0	2.66855e-05
ASV1403	Unassigned							0	0	0	0	0	0	0	0	0	0	0	2.00141e-05	0	0	0	0	0	0	0	0	0
ASV1404	Unassigned							0	0	0	0	0	0	0	0	0	0	0	0	0	0	2.00141e-05	0	0	0	0	0	0
ASV1405	Unassigned							0	0	0	2.00141e-05	0	0	0	0	0	0	0	0	0	0	0	0	0	0	0	0	0
ASV1406	Unassigned							0	0	0	0	0	0	0	0	2.00141e-05	0	0	0	0	0	0	0	0	0	0	0	0
ASV1407	Unassigned							0	0	0	0	0	0	0	0	0	0	0	0	0	0	2.00141e-05	0	0	0	0	0	0
ASV1408	Unassigned							0	0	0	0	0	0	0	2.00141e-05	0	0	0	0	0	0	0	0	0	0	0	0	0
ASV1409	d Eukaryota							0	0	0	0	0	0	0	0	0	0	0	0	0	0	2.00141e-05	0	0	0	0	0	0
ASV1410	Unassigned							0	0	0	2.00141e-05	0	0	0	0	0	0	0	0	0	0	0	0	0	0	0	0	0
ASV1411	Unassigned							0	0	0	2.00141e-05	0	0	0	0	0	0	0	0	0	0	0	0	0	0	0	0	0
ASV1412	Unassigned							0	0	0	0	0	0	0	0	0	0	0	0	0	0	2.00141e-05	0	0	0	0	0	0
ASV1413	Unassigned							0	0	0	0	0	0	0	0	0	0	0	0	0	0	0	0	2.00141e-05	0	0	0	0
ASV1414	Bacteria	Spirochaetota	Spirochaetia	Spirochaetales	Spirochaetaceae	Treponema	Treponema vincentii	0	0	2.00141e-05	0	0	0	0	0	0	0	0	0	0	0	0	0	0	0	0	0	0
ASV1415	Bacteria	Acidobacteriota	Acidobacteriae	Acidobacteriales	Acidobacteriaceae (Subgroup 1)	Terriglobus		0	0	0	0	0	0	0	2.00141e-05	0	0	0	0	0	0	0	0	0	0	0	0	0
ASV1416	Bacteria	Actinobacteriota	Coriobacteriia	Coriobacteriales	Atopobiaceae	Olsenella		0	0	2.00141e-05	0	0	0	0	0	0	0	0	0	0	0	0	0	0	0	0	0	0
ASV1417	Bacteria	Actinobacteriota	Acidimicrobiia	Microtrichales				0	0	0	0	0	0	0	0	0	0	0	0	0	0	0	2.00141e-05	0	0	0	0	0
ASV1418	Bacteria	Actinobacteriota	Actinobacteria	Propionibacteriales	Propionibacteriaceae	Cutibacterium	Cutibacterium granulosum	0	0	0	0	0	0	0	0	0	0	2.00141e-05	0	0	0	0	0	0	0	0	0	0
ASV1419	Bacteria	Actinobacteriota	Actinobacteria	Propionibacteriales	Propionibacteriaceae	Pseudopropionibacterium		0	0	0	0	0	0	0	0	0	0	0	0	0	0	0	0	0	0	0	0	2.00141e-05
ASV1420	Bacteria	Actinobacteriota	Actinobacteria	Propionibacteriales	Propionibacteriaceae	Tessaracoccus		0	0	0	0	0	0	0	0	0	0	0	2.00141e-05	0	0	0	0	0	0	0	0	0
ASV1421	Bacteria	Actinobacteriota	Actinobacteria	Micrococcales	Micrococcaceae	Arthrobacter	Arthrobacter alpinus	0	0	0	0	0	0	0	0	0	0	0	0	0	0	0	0	0	0	0	2.00141e-05	0
ASV1422	Bacteria	Actinobacteriota	Actinobacteria	Corynebacteriales	Corynebacteriaceae	Corynebacterium		0	0	0	0	0	0	0	0	0	0	0	0	0	0	0	0	2.00141e-05	0	0	0	0
ASV1423	Bacteria	Actinobacteriota	Actinobacteria	Corynebacteriales	Tsukamurellaceae	Tsukamurella		0	0	0	0	0	0	0	0	0	0	0	0	0	0	0	0	0	0	2.00141e-05	0	0
ASV1424	Bacteria	Actinobacteriota	Actinobacteria	Nitriliruptorales	Nitriliruptoraceae	Nitriliruptoraceae		0	2.00141e-05	0	0	0	0	0	0	0	0	0	0	0	0	0	0	0	0	0	0	0
ASV1425	Bacteria	Actinobacteriota	Thermoleophilia	Solirubrobacterales	Solirubrobacteraceae	Solirubrobacter		0	0	0	0	0	0	0	0	0	0	0	0	0	0	0	0	2.00141e-05	0	0	0	0
ASV1426	Bacteria	Gemmatimonadota	Longimicrobia	Longimicrobiales	Longimicrobiaceae	Longimicrobiaceae		0	0	0	0	0	0	0	0	0	0	0	0	0	0	0	0	2.00141e-05	0	0	0	0
ASV1427	Bacteria	Deinococcota	Deinococci	Deinococcales	Trueperaceae	Truepera		0	2.00141e-05	0	0	0	0	0	0	0	0	0	0	0	0	0	0	0	0	0	0	0
ASV1428	Bacteria	Verrucomicrobiota	Lentisphaeria	Victivallales	Victivallaceae	Victivallaceae		0	0	0	0	2.00141e-05	0	0	0	0	0	0	0	0	0	0	0	0	0	0	0	0
ASV1429	Bacteria	Firmicutes	Bacilli	Lactobacillales	Streptococcaceae	Streptococcus		0	0	0	0	0	0	0	0	0	0	0	0	0	0	0	0	2.00141e-05	0	0	0	0
ASV1430	Bacteria	Firmicutes	Bacilli	Lactobacillales	Streptococcaceae	Lactococcus		0	0	0	0	0	0	0	0	2.00141e-05	0	0	0	0	0	0	0	0	0	0	0	0
ASV1431	Bacteria	Firmicutes	Bacilli	Lactobacillales	Streptococcaceae	Lactococcus		0	0	0	0	0	0	0	0	0	2.00141e-05	0	0	0	0	0	0	0	0	0	0	0
ASV1432	Bacteria	Firmicutes	Bacilli	Lactobacillales	Lactobacillaceae	Lactobacillus	Lactobacillus gasseri	0	0	0	0	0	2.00141e-05	0	0	0	0	0	0	0	0	0	0	0	0	0	0	0
ASV1433	Bacteria	Firmicutes	Bacilli	Lactobacillales	Lactobacillaceae	Lactobacillus	Lactobacillus curvatus	0	0	0	0	0	0	0	0	0	0	0	0	2.00141e-05	0	0	0	0	0	0	0	0
ASV1434	Bacteria	Firmicutes	Bacilli	Bacillales	Bacillaceae	Bacillus	Bacillus kokeshiiformis	0	0	0	0	0	0	0	0	0	0	0	0	0	0	0	2.00141e-05	0	0	0	0	0
ASV1435	Bacteria	Firmicutes	Clostridia	Peptostreptococcales / Tissierellales	Anaerovoracaceae	Family XIII AD3011 group		0	0	0	0	0	0	0	0	0	0	2.00141e-05	0	0	0	0	0	0	0	0	0	0
ASV1436	Bacteria	Firmicutes	Clostridia	Peptostreptococcales / Tissierellales	Peptostreptococcales / Tissierellales	Tissierella		0	0	2.00141e-05	0	0	0	0	0	0	0	0	0	0	0	0	0	0	0	0	0	0
ASV1437	Bacteria	Firmicutes	Clostridia	Peptostreptococcales / Tissierellales	Peptostreptococcales / Tissierellales	Peptoniphilus	Peptoniphilus koenoeneniae	2.00141e-05	0	0	0	0	0	0	0	0	0	0	0	0	0	0	0	0	0	0	0	0
ASV1438	Bacteria	Firmicutes	Clostridia	Peptostreptococcales / Tissierellales	Peptostreptococcales / Tissierellales	Anaerococcus		0	0	0	0	0	0	0	0	0	0	0	0	0	0	2.00141e-05	0	0	0	0	0	0
ASV1439	Bacteria	Firmicutes	Clostridia	Peptostreptococcales / Tissierellales	Peptostreptococcaceae	Intestinibacter		0	0	0	0	0	0	0	0	0	0	0	0	0	0	0	0	0	0	2.00141e-05	0	0
ASV1440	Bacteria	Firmicutes	Clostridia	Peptostreptococcales / Tissierellales	Peptostreptococcaceae			0	0	0	0	0	0	0	0	2.00141e-05	0	0	0	0	0	0	0	0	0	0	0	0
ASV1441	Bacteria	Firmicutes	Clostridia	Lachnospirales	Lachnospiraceae			0	0	0	0	0	0	2.00141e-05	0	0	0	0	0	0	0	0	0	0	0	0	0	0
ASV1442	Bacteria	Firmicutes	Clostridia	Lachnospirales	Lachnospiraceae			0	0	0	0	0	0	0	0	0	0	0	0	0	0	0	0	0	2.00141e-05	0	0	0
ASV1443	Bacteria	Firmicutes	Clostridia	Lachnospirales	Lachnospiraceae	Lachnospiraceae NK4A136 group		0	0	0	2.00141e-05	0	0	0	0	0	0	0	0	0	0	0	0	0	0	0	0	0
ASV1444	Bacteria	Firmicutes	Clostridia	Lachnospirales	Lachnospiraceae	[Eubacterium] xylanophilum group		0	0	0	2.00141e-05	0	0	0	0	0	0	0	0	0	0	0	0	0	0	0	0	0
ASV1445	Bacteria	Firmicutes	Clostridia	Lachnospirales	Defluviitaleaceae	Defluviitaleaceae UCG / 011		0	0	0	0	0	0	0	0	0	0	2.00141e-05	0	0	0	0	0	0	0	0	0	0
ASV1446	Bacteria	Firmicutes	Clostridia	Oscillospirales	Oscillospiraceae			0	0	0	2.00141e-05	0	0	0	0	0	0	0	0	0	0	0	0	0	0	0	0	0
ASV1447	Bacteria	Cyanobacteria	Cyanobacteriia	Chloroplast	Chloroplast	Chloroplast		0	0	0	0	0	0	0	0	0	0	0	0	0	0	0	0	0	0	2.00141e-05	0	0
ASV1448	Bacteria	Chloroflexi	Anaerolineae	Caldilineales	Caldilineaceae			2.00141e-05	0	0	0	0	0	0	0	0	0	0	0	0	0	0	0	0	0	0	0	0
ASV1449	Bacteria	Bacteroidota	Bacteroidia	Bacteroidales	Dysgonomonadaceae	Proteiniphilum		0	0	0	0	0	0	0	0	0	0	0	0	0	0	0	0	2.00141e-05	0	0	0	0
ASV1450	Bacteria	Bacteroidota	Bacteroidia	Bacteroidales	Bacteroidaceae	Bacteroides	Bacteroides plebeius	0	0	0	0	2.00141e-05	0	0	0	0	0	0	0	0	0	0	0	0	0	0	0	0
ASV1451	Bacteria	Bacteroidota	Bacteroidia	Bacteroidales	Prevotellaceae	Prevotella	Prevotella veroralis	0	0	0	0	0	0	2.00141e-05	0	0	0	0	0	0	0	0	0	0	0	0	0	0
ASV1452	Bacteria	Bacteroidota	Bacteroidia	Bacteroidales	Prevotellaceae	Alloprevotella	Alloprevotella tannerae	0	0	0	0	0	0	0	0	0	0	0	0	2.00141e-05	0	0	0	0	0	0	0	0
ASV1453	Bacteria	Bacteroidota	Bacteroidia	Bacteroidales	Porphyromonadaceae	Porphyromonas	Porphyromonas endodontalis	0	0	0	0	0	0	0	0	0	0	0	0	2.00141e-05	0	0	0	0	0	0	0	0
ASV1454	Bacteria	Bacteroidota	Bacteroidia	Bacteroidales	Muribaculaceae	Muribaculaceae		0	0	0	2.00141e-05	0	0	0	0	0	0	0	0	0	0	0	0	0	0	0	0	0
ASV1455	Bacteria	Bacteroidota	Bacteroidia	Chitinophagales	Chitinophagaceae	Cnuella		0	0	0	0	0	0	0	0	0	0	0	0	0	0	0	0	0	0	2.00141e-05	0	0
ASV1456	Bacteria	Bacteroidota	Bacteroidia	Chitinophagales	Saprospiraceae			0	0	0	0	0	0	0	0	0	0	2.00141e-05	0	0	0	0	0	0	0	0	0	0
ASV1457	Bacteria	Bacteroidota	Bacteroidia	Cytophagales	Spirosomaceae	Arcicella		0	0	0	0	0	0	0	0	0	0	0	0	0	0	0	0	2.00141e-05	0	0	0	0
ASV1458	Bacteria	Bacteroidota	Bacteroidia	Flavobacteriales	Flavobacteriaceae	Flavobacterium		0	0	0	0	0	0	0	0	0	0	0	2.00141e-05	0	0	0	0	0	0	0	0	0
ASV1459	Bacteria	Bacteroidota	Bacteroidia	Sphingobacteriales	Sphingobacteriaceae	Parapedobacter		0	0	0	0	0	0	2.00141e-05	0	0	0	0	0	0	0	0	0	0	0	0	0	0
ASV1460	Bacteria	Bacteroidota	Bacteroidia	Sphingobacteriales	Sphingobacteriaceae		Sphingobacterium jejuense	0	0	0	0	0	0	0	0	0	0	0	2.00141e-05	0	0	0	0	0	0	0	0	0
ASV1461	Bacteria	Bacteroidota	Bacteroidia	Sphingobacteriales	Sphingobacteriaceae	Pedobacter		0	2.00141e-05	0	0	0	0	0	0	0	0	0	0	0	0	0	0	0	0	0	0	0
ASV1462	Bacteria	Proteobacteria	Alphaproteobacteria	Azospirillales	Azospirillaceae	Azospirillum		0	0	0	0	0	0	0	0	0	0	2.00141e-05	0	0	0	0	0	0	0	0	0	0
ASV1463	Bacteria	Proteobacteria	Alphaproteobacteria	Azospirillales	Azospirillaceae	Azospirillum		0	0	0	0	0	0	0	2.00141e-05	0	0	0	0	0	0	0	0	0	0	0	0	0
ASV1464	Bacteria	Proteobacteria	Alphaproteobacteria	Azospirillales	Azospirillaceae	Skermanella		0	0	0	0	0	0	0	0	0	0	0	0	0	0	0	0	2.00141e-05	0	0	0	0
ASV1465	Bacteria	Proteobacteria	Alphaproteobacteria	Kiloniellales	Fodinicurvataceae			0	0	0	0	0	0	0	0	0	0	0	0	0	0	0	0	0	0	0	0	2.00141e-05
ASV1466	Bacteria	Proteobacteria	Alphaproteobacteria	Acetobacterales	Acetobacteraceae	Roseomonas	Roseomonas gilardii	2.00141e-05	0	0	0	0	0	0	0	0	0	0	0	0	0	0	0	0	0	0	0	0
ASV1467	Bacteria	Proteobacteria	Alphaproteobacteria	Reyranellales	Reyranellaceae	Reyranella		0	0	0	0	0	0	0	0	0	0	0	0	0	0	0	0	0	0	0	0	2.00141e-05
ASV1468	Bacteria	Proteobacteria	Alphaproteobacteria	Reyranellales	Reyranellaceae	Reyranella		0	0	0	0	0	0	0	0	0	0	2.00141e-05	0	0	0	0	0	0	0	0	0	0
ASV1469	Bacteria	Proteobacteria	Alphaproteobacteria	Rhizobiales	Rhizobiaceae	Allorhizobium / Neorhizobium / Pararhizobium / Rhizobium		0	0	0	0	0	0	0	0	0	0	0	0	0	0	0	0	0	2.00141e-05	0	0	0
ASV1470	Bacteria	Proteobacteria	Alphaproteobacteria	Rhizobiales	Rhizobiaceae	Shinella		0	2.00141e-05	0	0	0	0	0	0	0	0	0	0	0	0	0	0	0	0	0	0	0
ASV1471	Bacteria	Proteobacteria	Alphaproteobacteria	Caulobacterales	Caulobacteraceae	Asticcacaulis		0	2.00141e-05	0	0	0	0	0	0	0	0	0	0	0	0	0	0	0	0	0	0	0
ASV1472	Bacteria	Proteobacteria	Alphaproteobacteria	Caulobacterales	Caulobacteraceae	Brevundimonas		0	0	0	0	0	0	2.00141e-05	0	0	0	0	0	0	0	0	0	0	0	0	0	0
ASV1473	Bacteria	Proteobacteria	Alphaproteobacteria	Caulobacterales	Caulobacteraceae	Brevundimonas		0	0	0	0	0	0	0	0	0	0	0	0	0	0	2.00141e-05	0	0	0	0	0	0
ASV1474	Bacteria	Proteobacteria	Alphaproteobacteria	Rhizobiales	Devosiaceae	Devosia	Devosia elaeis	0	0	0	0	0	0	0	0	0	0	0	0	0	0	0	0	0	0	0	0	2.00141e-05
ASV1475	Bacteria	Proteobacteria	Alphaproteobacteria	Rhizobiales	Devosiaceae	Devosia		0	0	0	0	0	0	0	2.00141e-05	0	0	0	0	0	0	0	0	0	0	0	0	0
ASV1476	Bacteria	Proteobacteria	Alphaproteobacteria	Rhizobiales	Devosiaceae	Devosia		0	2.00141e-05	0	0	0	0	0	0	0	0	0	0	0	0	0	0	0	0	0	0	0
ASV1477	Bacteria	Proteobacteria	Alphaproteobacteria	Rhizobiales	Devosiaceae	Devosia		0	0	0	0	0	2.00141e-05	0	0	0	0	0	0	0	0	0	0	0	0	0	0	0
ASV1478	Bacteria	Proteobacteria	Alphaproteobacteria	Rhizobiales	Beijerinckiaceae			0	0	0	0	0	0	0	0	0	0	0	0	0	0	2.00141e-05	0	0	0	0	0	0
ASV1479	Bacteria	Proteobacteria	Alphaproteobacteria	Rhizobiales	Xanthobacteraceae			0	0	0	0	0	0	0	0	0	0	0	2.00141e-05	0	0	0	0	0	0	0	0	0
ASV1480	Bacteria	Proteobacteria	Alphaproteobacteria	Rhizobiales	Beijerinckiaceae	1174 / 901 / 12		0	0	0	0	0	0	2.00141e-05	0	0	0	0	0	0	0	0	0	0	0	0	0	0
ASV1481	Bacteria	Proteobacteria	Alphaproteobacteria	Rhodobacterales	Rhodobacteraceae	Amaricoccus		0	0	0	0	0	0	0	0	0	0	0	0	0	0	0	2.00141e-05	0	0	0	0	0
ASV1482	Bacteria	Proteobacteria	Alphaproteobacteria	Rhodobacterales	Rhodobacteraceae			0	0	0	0	0	0	0	0	0	0	0	0	0	0	0	0	0	2.00141e-05	0	0	0
ASV1483	Bacteria	Proteobacteria	Alphaproteobacteria	Rickettsiales	Mitochondria	Mitochondria		0	0	0	0	0	0	0	0	0	0	0	0	0	0	2.00141e-05	0	0	0	0	0	0
ASV1484	Bacteria	Proteobacteria	Gammaproteobacteria	Pseudomonadales	Pseudomonadaceae	Pseudomonas		0	0	0	0	0	0	0	0	0	0	0	0	0	2.00141e-05	0	0	0	0	0	0	0
ASV1485	Bacteria	Proteobacteria	Gammaproteobacteria	Pseudomonadales	Pseudomonadaceae	Pseudomonas		0	0	0	0	0	0	0	0	0	0	0	0	0	0	0	0	0	2.00141e-05	0	0	0
ASV1486	Bacteria	Proteobacteria	Gammaproteobacteria	Pseudomonadales	Pseudomonadaceae	Pseudomonas		0	0	0	0	0	0	0	0	0	0	0	0	0	0	0	0	6.67138110931725E / 06	0	0	0	1.33428e-05
ASV1487	Bacteria	Proteobacteria	Gammaproteobacteria	Pseudomonadales	Pseudomonadaceae	Pseudomonas		0	0	0	0	0	0	0	2.00141e-05	0	0	0	0	0	0	0	0	0	0	0	0	0
ASV1488	Bacteria	Proteobacteria	Gammaproteobacteria	Cellvibrionales	Cellvibrionaceae	Cellvibrio		0	0	0	0	0	0	0	0	0	0	0	0	0	0	0	0	2.00141e-05	0	0	0	0
ASV1489	Bacteria	Proteobacteria	Gammaproteobacteria	Burkholderiales	Oxalobacteraceae	Herbaspirillum		0	0	0	0	0	0	0	2.00141e-05	0	0	0	0	0	0	0	0	0	0	0	0	0
ASV1490	Bacteria	Proteobacteria	Gammaproteobacteria	Burkholderiales	Oxalobacteraceae	Janthinobacterium		0	0	0	0	0	0	0	0	0	0	0	0	0	0	0	2.00141e-05	0	0	0	0	0
ASV1491	Bacteria	Proteobacteria	Gammaproteobacteria	Burkholderiales	Comamonadaceae	Aquabacterium		0	0	0	0	0	0	0	0	0	0	0	2.00141e-05	0	0	0	0	0	0	0	0	0
ASV1492	Bacteria	Proteobacteria	Gammaproteobacteria	Burkholderiales	Comamonadaceae	Comamonas	Comamonas sediminis	0	0	0	0	0	0	0	0	0	0	0	0	0	0	2.00141e-05	0	0	0	0	0	0
ASV1493	Bacteria	Proteobacteria	Gammaproteobacteria	Burkholderiales	Sutterellaceae	Sutterella		0	0	0	0	2.00141e-05	0	0	0	0	0	0	0	0	0	0	0	0	0	0	0	0
ASV1494	Bacteria	Proteobacteria	Gammaproteobacteria	Burkholderiales	Rhodocyclaceae	Dechloromonas		0	0	2.00141e-05	0	0	0	0	0	0	0	0	0	0	0	0	0	0	0	0	0	0
ASV1495	Bacteria	Proteobacteria	Gammaproteobacteria	Burkholderiales	Rhodocyclaceae	Methyloversatilis		0	0	0	0	0	0	0	2.00141e-05	0	0	0	0	0	0	0	0	0	0	0	0	0
ASV1496	Bacteria	Proteobacteria	Gammaproteobacteria	Burkholderiales	Alcaligenaceae	Parapusillimonas		0	0	0	0	0	0	0	0	0	0	0	0	0	0	0	0	0	0	0	2.00141e-05	0
ASV1497	Bacteria	Proteobacteria	Gammaproteobacteria	Xanthomonadales	Xanthomonadaceae	Arenimonas		0	0	0	0	0	0	0	0	0	0	0	0	0	0	0	0	2.00141e-05	0	0	0	0
ASV1498	Bacteria	Proteobacteria	Gammaproteobacteria	Pseudomonadales	Moraxellaceae	Enhydrobacter		0	2.00141e-05	0	0	0	0	0	0	0	0	0	0	0	0	0	0	0	0	0	0	0
ASV1499	Bacteria	Proteobacteria	Gammaproteobacteria	Oceanospirillales	Halomonadaceae	Halomonas	Halomonas korlensis	0	0	0	0	0	0	0	0	0	0	0	0	0	0	0	0	2.00141e-05	0	0	0	0
ASV1500	Bacteria	Proteobacteria	Gammaproteobacteria	Oceanospirillales	Pseudohongiellaceae	Pseudohongiella		0	0	0	0	0	0	0	0	2.00141e-05	0	0	0	0	0	0	0	0	0	0	0	0
ASV1501	Bacteria	Proteobacteria	Gammaproteobacteria	Enterobacterales	Enterobacteriaceae	Escherichia / Shigella		0	0	0	0	0	0	0	0	2.00141e-05	0	0	0	0	0	0	0	0	0	0	0	0
ASV1502	Bacteria	Firmicutes	Bacilli	Lactobacillales	Listeriaceae	Brochothrix		0	2.00141e-05	0	0	0	0	0	0	0	0	0	0	0	0	0	0	0	0	0	0	0
ASV1503	Bacteria	Proteobacteria	Gammaproteobacteria	Enterobacterales	Yersiniaceae	Serratia		0	0	0	0	0	0	0	0	0	0	2.00141e-05	0	0	0	0	0	0	0	0	0	0
ASV1504	Bacteria	Proteobacteria	Gammaproteobacteria	Enterobacterales	Yersiniaceae			0	0	2.00141e-05	0	0	0	0	0	0	0	0	0	0	0	0	0	0	0	0	0	0
ASV1505	Bacteria	Proteobacteria						0	0	0	0	0	0	0	0	0	0	0	0	0	0	2.00141e-05	0	0	0	0	0	0
ASV1506	Bacteria	Proteobacteria	Gammaproteobacteria	Enterobacterales	Yersiniaceae	Serratia		0	0	0	0	0	0	0	0	0	0	0	0	0	0	2.00141e-05	0	0	0	0	0	0
ASV1507	Bacteria	Proteobacteria	Alphaproteobacteria	Rhizobiales	Rhizobiaceae			0	0	0	0	0	0	2.00141e-05	0	0	0	0	0	0	0	0	0	0	0	0	0	0
ASV1508	Bacteria	Proteobacteria	Alphaproteobacteria	Sphingomonadales	Sphingomonadaceae	DSSF69		0	0	0	0	0	0	0	0	0	0	0	0	0	0	0	2.00141e-05	0	0	0	0	0
ASV1509	Bacteria	Proteobacteria	Alphaproteobacteria	Sphingomonadales	Sphingomonadaceae	Sphingobium	Sphingobium xenophagum	0	0	0	0	0	0	0	0	0	0	0	0	0	0	0	0	0	0	0	0	2.00141e-05
ASV1510	Bacteria	Proteobacteria	Alphaproteobacteria	Sphingomonadales	Sphingomonadaceae	Sphingomonas		0	0	0	0	0	0	0	0	0	0	0	0	0	0	0	0	0	0	2.00141e-05	0	0
ASV1511	Bacteria	Proteobacteria	Alphaproteobacteria	Sphingomonadales	Sphingomonadaceae	Sphingomonas		0	0	0	0	0	0	0	0	0	0	0	2.00141e-05	0	0	0	0	0	0	0	0	0
ASV1512	Bacteria	Proteobacteria	Alphaproteobacteria	Sphingomonadales	Sphingomonadaceae	Sphingomonas		0	0	0	0	0	0	0	0	0	0	0	0	0	0	0	2.00141e-05	0	0	0	0	0
ASV1513	Bacteria	Proteobacteria	Alphaproteobacteria	Sphingomonadales	Sphingomonadaceae	Sphingomonas		0	0	0	0	0	0	0	0	0	0	2.00141e-05	0	0	0	0	0	0	0	0	0	0
ASV1514	Bacteria	Proteobacteria	Alphaproteobacteria	Rhizobiales	Rhizobiaceae	Ochrobactrum		0	0	0	0	0	0	0	0	0	0	2.00141e-05	0	0	0	0	0	0	0	0	0	0
ASV1515	Bacteria	Proteobacteria	Alphaproteobacteria	Rhizobiales	Rhizobiaceae			0	0	0	0	0	0	0	0	0	0	0	0	0	0	2.00141e-05	0	0	0	0	0	0
ASV1516	Bacteria	Proteobacteria	Gammaproteobacteria	Enterobacterales				0	0	6.67138110931725E / 06	0	0	1.33428e-05	0	0	0	0	0	0	0	0	0	0	0	0	0	0	0
ASV1517	Bacteria	Proteobacteria	Gammaproteobacteria	Enterobacterales	Enterobacteriaceae			0	0	0	0	0	0	0	0	0	0	0	2.00141e-05	0	0	0	0	0	0	0	0	0
ASV1518	Bacteria	Proteobacteria	Gammaproteobacteria	Enterobacterales	Erwiniaceae			0	0	0	0	0	0	0	0	0	0	0	2.00141e-05	0	0	0	0	0	0	0	0	0
ASV1519	Bacteria	Proteobacteria	Gammaproteobacteria	Enterobacterales	Erwiniaceae	Pantoea		0	0	2.00141e-05	0	0	0	0	0	0	0	0	0	0	0	0	0	0	0	0	0	0
ASV1520	Bacteria	Proteobacteria	Gammaproteobacteria	Enterobacterales	Yersiniaceae	Serratia		0	0	0	0	0	0	0	0	0	0	0	0	0	0	0	1.33428e-05	0	6.67138110931725E / 06	0	0	0
ASV1521	Bacteria	Proteobacteria	Gammaproteobacteria	Enterobacterales	Enterobacteriaceae	Escherichia / Shigella		0	0	0	0	0	0	0	0	0	0	2.00141e-05	0	0	0	0	0	0	0	0	0	0
ASV1522	Bacteria	Proteobacteria	Gammaproteobacteria	Enterobacterales	Yersiniaceae	Serratia		0	0	0	0	0	0	0	0	0	0	0	0	0	0	0	0	0	0	0	0	2.00141e-05
ASV1523	Bacteria	Proteobacteria	Gammaproteobacteria	Enterobacterales	Yersiniaceae	Serratia		0	0	0	2.00141e-05	0	0	0	0	0	0	0	0	0	0	0	0	0	0	0	0	0
ASV1524	Bacteria	Proteobacteria	Gammaproteobacteria	Enterobacterales	Yersiniaceae			0	0	0	0	0	0	6.67138110931725E / 06	0	0	0	0	0	6.67138110931725E / 06	0	0	0	0	0	0	0	6.67138110931725E / 06
ASV1525	Bacteria	Proteobacteria	Gammaproteobacteria	Enterobacterales	Yersiniaceae	Serratia		0	0	0	0	0	0	0	0	0	6.67138110931725E / 06	0	0	0	0	0	0	0	6.67138110931725E / 06	6.67138110931725E / 06	0	0
ASV1526	Bacteria	Proteobacteria	Gammaproteobacteria	Enterobacterales	Yersiniaceae	Serratia		0	0	0	0	0	0	0	0	0	0	0	0	0	0	0	0	0	0	0	0	2.00141e-05
ASV1527	Bacteria	Proteobacteria	Gammaproteobacteria	Enterobacterales	Yersiniaceae	Serratia		0	0	0	0	2.00141e-05	0	0	0	0	0	0	0	0	0	0	0	0	0	0	0	0
ASV1528	Unassigned							0	0	0	0	0	0	0	0	0	0	0	0	0	0	0	0	1.33428e-05	0	0	0	0
ASV1529	Unassigned							0	0	0	0	0	0	0	0	0	0	0	0	0	0	0	0	0	0	0	1.33428e-05	0
ASV1530	Unassigned							0	0	0	1.33428e-05	0	0	0	0	0	0	0	0	0	0	0	0	0	0	0	0	0
ASV1531	Unassigned							0	0	0	1.33428e-05	0	0	0	0	0	0	0	0	0	0	0	0	0	0	0	0	0
ASV1532	Unassigned							0	0	0	0	0	0	0	0	0	0	0	0	0	0	1.33428e-05	0	0	0	0	0	0
ASV1533	Unassigned							0	0	0	0	0	0	0	0	0	0	0	0	0	0	0	0	1.33428e-05	0	0	0	0
ASV1534	Unassigned							0	0	0	0	0	0	0	0	0	0	0	1.33428e-05	0	0	0	0	0	0	0	0	0
ASV1535	Bacteria							0	0	0	0	0	0	0	0	0	0	0	0	0	0	0	0	0	0	1.33428e-05	0	0
ASV1536	Bacteria							0	0	0	0	0	0	0	0	0	0	0	0	0	0	1.33428e-05	0	0	0	0	0	0
ASV1537	Unassigned							0	0	0	0	0	0	0	0	0	0	0	0	0	0	1.33428e-05	0	0	0	0	0	0
ASV1538	Bacteria	Acidobacteriota	Blastocatellia	Blastocatellales	Blastocatellaceae			0	0	0	0	0	0	0	0	0	0	0	0	0	0	0	0	0	0	0	0	1.33428e-05
ASV1539	Bacteria	Acidobacteriota	Acidobacteriae	Acidobacteriales	Acidobacteriaceae (Subgroup 1)	Terriglobus		0	0	0	0	0	0	0	0	0	0	1.33428e-05	0	0	0	0	0	0	0	0	0	0
ASV1540	Bacteria	Verrucomicrobiota	Verrucomicrobiae	Chthoniobacterales	Chthoniobacteraceae	Candidatus Udaeobacter		0	0	0	0	0	0	0	0	0	0	0	0	0	0	0	0	0	1.33428e-05	0	0	0
ASV1541	Bacteria	Verrucomicrobiota	Verrucomicrobiae	Chthoniobacterales	Chthoniobacteraceae	LD29		0	0	0	0	0	0	0	0	0	0	0	1.33428e-05	0	0	0	0	0	0	0	0	0
ASV1542	Bacteria	Verrucomicrobiota	Verrucomicrobiae	Verrucomicrobiales	Verrucomicrobiaceae	Verrucomicrobium		0	0	0	0	0	0	0	0	0	0	1.33428e-05	0	0	0	0	0	0	0	0	0	0
ASV1543	Unassigned							0	0	0	0	0	0	0	0	0	0	0	0	0	1.33428e-05	0	0	0	0	0	0	0
ASV1544	Bacteria	Actinobacteriota	Coriobacteriia	Coriobacteriales	Eggerthellaceae	Parvibacter		0	0	0	0	0	0	0	0	0	0	0	0	0	0	0	0	1.33428e-05	0	0	0	0
ASV1545	Bacteria	Actinobacteriota	Acidimicrobiia	Microtrichales	Iamiaceae	Iamia		0	0	0	0	0	0	0	1.33428e-05	0	0	0	0	0	0	0	0	0	0	0	0	0
ASV1546	Bacteria	Actinobacteriota	Acidimicrobiia					0	0	0	0	0	0	0	0	0	0	0	0	0	1.33428e-05	0	0	0	0	0	0	0
ASV1547	Bacteria	Actinobacteriota	Acidimicrobiia	Microtrichales	Iamiaceae	Iamia		0	0	0	0	0	0	0	0	0	0	0	0	0	0	0	0	1.33428e-05	0	0	0	0
ASV1548	Bacteria	Actinobacteriota	Actinobacteria	Micrococcales	Microbacteriaceae	Leifsonia		0	0	0	0	0	0	0	0	0	0	0	0	0	0	0	0	0	0	0	1.33428e-05	0
ASV1549	Bacteria	Actinobacteriota	Actinobacteria	Micrococcales	Microbacteriaceae	Leifsonia		0	0	0	0	1.33428e-05	0	0	0	0	0	0	0	0	0	0	0	0	0	0	0	0
ASV1550	Bacteria	Actinobacteriota	Actinobacteria	Actinomycetales	Actinomycetaceae	Actinomyces		0	0	0	0	0	0	0	0	0	0	0	0	0	0	0	0	0	1.33428e-05	0	0	0
ASV1551	Bacteria	Actinobacteriota	Actinobacteria	Corynebacteriales	Tsukamurellaceae	Tsukamurella		0	0	0	0	0	0	0	0	1.33428e-05	0	0	0	0	0	0	0	0	0	0	0	0
ASV1552	Bacteria	Actinobacteriota	Actinobacteria	Micrococcales	Microbacteriaceae	Leifsonia		0	0	0	0	0	0	0	0	0	0	0	0	1.33428e-05	0	0	0	0	0	0	0	0
ASV1553	Bacteria	Actinobacteriota	Actinobacteria	Micrococcales				0	1.33428e-05	0	0	0	0	0	0	0	0	0	0	0	0	0	0	0	0	0	0	0
ASV1554	Bacteria	Actinobacteriota	Actinobacteria	Bifidobacteriales	Bifidobacteriaceae	Bifidobacterium		0	0	0	0	0	1.33428e-05	0	0	0	0	0	0	0	0	0	0	0	0	0	0	0
ASV1555	Bacteria	Actinobacteriota	Actinobacteria	Glycomycetales	Glycomycetaceae	Glycomyces	Glycomyces sediminimaris	0	0	0	0	0	0	0	0	0	0	1.33428e-05	0	0	0	0	0	0	0	0	0	0
ASV1556	Bacteria	Actinobacteriota	Actinobacteria	Pseudonocardiales	Pseudonocardiaceae	Saccharomonospora	Saccharomonospora azurea	0	0	0	1.33428e-05	0	0	0	0	0	0	0	0	0	0	0	0	0	0	0	0	0
ASV1557	Bacteria	Actinobacteriota	Actinobacteria	Euzebyales	Euzebyaceae			0	0	0	0	0	0	0	0	0	0	0	1.33428e-05	0	0	0	0	0	0	0	0	0
ASV1558	Bacteria	Actinobacteriota	Actinobacteria	Nitriliruptorales	Nitriliruptoraceae			0	0	0	0	0	0	0	0	1.33428e-05	0	0	0	0	0	0	0	0	0	0	0	0
ASV1559	Bacteria	Myxococcota	bacteriap25					0	0	0	0	0	0	0	0	0	0	0	0	0	0	0	0	1.33428e-05	0	0	0	0
ASV1560	Bacteria	Firmicutes	Negativicutes	Veillonellales / Selenomonadales	Selenomonadaceae	Selenomonas	Selenomonas sputigena	1.33428e-05	0	0	0	0	0	0	0	0	0	0	0	0	0	0	0	0	0	0	0	0
ASV1561	Bacteria	Firmicutes	Negativicutes	Veillonellales / Selenomonadales	Veillonellaceae	Dialister	Dialister micraerophilus	0	0	0	0	0	0	0	0	0	0	0	0	0	0	0	0	0	0	0	0	1.33428e-05
ASV1562	Bacteria	Firmicutes	Bacilli	Izemoplasmatales	Izemoplasmatales	Izemoplasmatales		0	0	0	0	1.33428e-05	0	0	0	0	0	0	0	0	0	0	0	0	0	0	0	0
ASV1563	Bacteria	Firmicutes	Bacilli	Erysipelotrichales	Erysipelotrichaceae	Faecalibaculum		0	0	0	0	0	0	0	0	0	0	0	0	0	0	0	0	0	1.33428e-05	0	0	0
ASV1564	Bacteria	Firmicutes	Bacilli	Erysipelotrichales	Erysipelotrichaceae	Solobacterium		0	0	1.33428e-05	0	0	0	0	0	0	0	0	0	0	0	0	0	0	0	0	0	0
ASV1565	Bacteria	Firmicutes	Bacilli	Lactobacillales	Streptococcaceae	Streptococcus		0	0	1.33428e-05	0	0	0	0	0	0	0	0	0	0	0	0	0	0	0	0	0	0
ASV1566	Bacteria	Firmicutes	Bacilli	Lactobacillales	Streptococcaceae	Streptococcus		0	0	0	0	0	0	0	0	0	0	0	0	0	1.33428e-05	0	0	0	0	0	0	0
ASV1567	Bacteria	Firmicutes	Bacilli	Lactobacillales	Streptococcaceae	Streptococcus		0	1.33428e-05	0	0	0	0	0	0	0	0	0	0	0	0	0	0	0	0	0	0	0
ASV1568	Bacteria	Firmicutes	Bacilli	Lactobacillales	Lactobacillaceae	Lactobacillus		0	1.33428e-05	0	0	0	0	0	0	0	0	0	0	0	0	0	0	0	0	0	0	0
ASV1569	Bacteria	Firmicutes	Bacilli	Lactobacillales	Lactobacillaceae	Lactobacillus		0	0	0	0	0	0	0	0	0	0	1.33428e-05	0	0	0	0	0	0	0	0	0	0
ASV1570	Bacteria	Firmicutes	Bacilli	Lactobacillales	Leuconostocaceae	Weissella	Weissella paramesenteroides	0	0	0	0	0	0	0	0	0	1.33428e-05	0	0	0	0	0	0	0	0	0	0	0
ASV1571	Bacteria	Firmicutes	Bacilli	Lactobacillales	Aerococcaceae	Aerococcus		0	0	0	0	0	0	0	0	0	0	0	0	1.33428e-05	0	0	0	0	0	0	0	0
ASV1572	Bacteria	Firmicutes	Bacilli	Bacillales	Bacillaceae	Bacillus		0	1.33428e-05	0	0	0	0	0	0	0	0	0	0	0	0	0	0	0	0	0	0	0
ASV1573	Bacteria	Firmicutes	Bacilli	Bacillales	Planococcaceae	Lysinibacillus		0	0	0	0	0	0	0	0	0	0	0	0	0	0	0	0	1.33428e-05	0	0	0	0
ASV1574	Bacteria	Firmicutes	Bacilli	Bacillales	Planococcaceae	Bhargavaea		1.33428e-05	0	0	0	0	0	0	0	0	0	0	0	0	0	0	0	0	0	0	0	0
ASV1575	Bacteria	Firmicutes	Bacilli	Bacillales	Bacillaceae	Terribacillus	Terribacillus aidingensis	0	0	0	0	0	0	0	0	0	0	0	0	1.33428e-05	0	0	0	0	0	0	0	0
ASV1576	Bacteria	Firmicutes	Clostridia	Peptostreptococcales / Tissierellales	Peptostreptococcales / Tissierellales	Peptoniphilus	Peptoniphilus duerdenii	1.33428e-05	0	0	0	0	0	0	0	0	0	0	0	0	0	0	0	0	0	0	0	0
ASV1577	Bacteria	Firmicutes	Clostridia	Lachnospirales	Lachnospiraceae	Cellulosilyticum	Cellulosilyticum lentocellum	0	0	0	0	0	0	0	0	0	0	0	0	0	0	0	0	0	0	0	0	1.33428e-05
ASV1578	Bacteria	Firmicutes	Clostridia	Lachnospirales	Defluviitaleaceae	Defluviitaleaceae UCG / 011		0	0	0	0	0	0	0	0	0	0	0	0	1.33428e-05	0	0	0	0	0	0	0	0
ASV1579	Bacteria	Firmicutes	Clostridia	Oscillospirales	Oscillospiraceae			1.33428e-05	0	0	0	0	0	0	0	0	0	0	0	0	0	0	0	0	0	0	0	0
ASV1580	Bacteria	Firmicutes	Clostridia	Oscillospirales	Oscillospiraceae	UCG / 005		0	0	0	0	0	0	0	0	0	0	0	0	0	0	0	0	0	1.33428e-05	0	0	0
ASV1581	Bacteria	Firmicutes	Clostridia	Clostridiales	Clostridiaceae	Clostridium (sensu stricto 1)	Clostridium isatidis	0	0	1.33428e-05	0	0	0	0	0	0	0	0	0	0	0	0	0	0	0	0	0	0
ASV1582	Bacteria	Firmicutes	Clostridia	Clostridiales	Clostridiaceae	Clostridium (sensu stricto 1)	Clostridium perfringens	0	1.33428e-05	0	0	0	0	0	0	0	0	0	0	0	0	0	0	0	0	0	0	0
ASV1583	Bacteria	Firmicutes	Clostridia	Christensenellales	Christensenellaceae	Christensenellaceae R / 7 group		0	0	0	0	1.33428e-05	0	0	0	0	0	0	0	0	0	0	0	0	0	0	0	0
ASV1584	Bacteria	Firmicutes	Clostridia	Peptococcales	Peptococcaceae	Peptococcus		0	0	0	0	0	0	0	0	0	0	0	0	0	0	0	0	0	1.33428e-05	0	0	0
ASV1585	Bacteria	Firmicutes	Clostridia	Eubacteriales	Eubacteriaceae	Eubacterium	Eubacterium limosum	0	0	0	0	0	0	0	0	0	0	0	0	1.33428e-05	0	0	0	0	0	0	0	0
ASV1586	Bacteria	Chloroflexi	Chloroflexia	Thermomicrobiales	JG30 / KF / CM45	JG30 / KF / CM45		0	0	1.33428e-05	0	0	0	0	0	0	0	0	0	0	0	0	0	0	0	0	0	0
ASV1587	Bacteria	Chloroflexi	Anaerolineae	Caldilineales	Caldilineaceae			0	0	0	0	0	0	0	0	0	0	0	0	0	0	0	0	1.33428e-05	0	0	0	0
ASV1588	Bacteria	Patescibacteria	Saccharimonadia	Saccharimonadales				0	0	0	0	0	0	0	0	0	0	0	0	0	0	0	0	0	0	1.33428e-05	0	0
ASV1589	Bacteria	Bacteroidota	Bacteroidia	Bacteroidales	Tannerellaceae	Parabacteroides	Parabacteroides merdae	0	0	0	1.33428e-05	0	0	0	0	0	0	0	0	0	0	0	0	0	0	0	0	0
ASV1590	Bacteria	Bacteroidota	Bacteroidia	Bacteroidales	Dysgonomonadaceae	Petrimonas		0	0	0	0	0	0	0	0	0	0	1.33428e-05	0	0	0	0	0	0	0	0	0	0
ASV1591	Bacteria	Bacteroidota	Bacteroidia	Bacteroidales	Bacteroidaceae	Bacteroides		0	0	0	0	1.33428e-05	0	0	0	0	0	0	0	0	0	0	0	0	0	0	0	0
ASV1592	Bacteria	Bacteroidota	Bacteroidia	Bacteroidales	Prevotellaceae	Prevotella		0	0	0	0	0	0	0	0	0	0	0	1.33428e-05	0	0	0	0	0	0	0	0	0
ASV1593	Bacteria	Bacteroidota	Bacteroidia	Bacteroidales	Muribaculaceae	Muribaculaceae		0	0	0	0	0	0	0	0	0	0	1.33428e-05	0	0	0	0	0	0	0	0	0	0
ASV1594	Bacteria	Bacteroidota	Bacteroidia	Cytophagales	Hymenobacteraceae	Adhaeribacter		0	0	0	0	0	0	0	0	0	0	0	0	0	0	0	0	0	0	0	0	1.33428e-05
ASV1595	Bacteria	Bacteroidota	Bacteroidia	Cytophagales	Microscillaceae			0	1.33428e-05	0	0	0	0	0	0	0	0	0	0	0	0	0	0	0	0	0	0	0
ASV1596	Bacteria	Bacteroidota	Bacteroidia	Bacteroidales	Rikenellaceae			0	1.33428e-05	0	0	0	0	0	0	0	0	0	0	0	0	0	0	0	0	0	0	0
ASV1597	Bacteria	Bacteroidota	Bacteroidia	Flavobacteriales	Flavobacteriaceae	Capnocytophaga	Capnocytophaga gingivalis	0	0	0	0	0	0	0	0	0	0	0	1.33428e-05	0	0	0	0	0	0	0	0	0
ASV1598	Bacteria	Bacteroidota	Bacteroidia	Flavobacteriales	Flavobacteriaceae	Flavobacterium	Flavobacterium marinum	0	0	0	0	0	0	0	0	0	0	0	0	0	0	0	0	1.33428e-05	0	0	0	0
ASV1599	Bacteria	Bacteroidota	Bacteroidia	Flavobacteriales	Crocinitomicaceae	Brumimicrobium	Brumimicrobium glaciale	0	0	0	0	0	0	0	0	0	0	0	1.33428e-05	0	0	0	0	0	0	0	0	0
ASV1600	Bacteria	Bacteroidota	Bacteroidia	Flavobacteriales	Crocinitomicaceae	Brumimicrobium		0	0	0	0	0	0	0	0	0	0	1.33428e-05	0	0	0	0	0	0	0	0	0	0
ASV1601	Bacteria	Bacteroidota	Bacteroidia	Flavobacteriales	Weeksellaceae	Cloacibacterium		0	0	0	0	0	0	0	0	0	0	0	1.33428e-05	0	0	0	0	0	0	0	0	0
ASV1602	Bacteria	Fusobacteriota	Fusobacteriia	Fusobacteriales	Leptotrichiaceae	Leptotrichia		0	0	0	0	0	0	0	0	0	0	0	0	1.33428e-05	0	0	0	0	0	0	0	0
ASV1603	Bacteria	Proteobacteria	Alphaproteobacteria					0	0	0	0	0	0	0	0	0	0	0	0	0	0	0	1.33428e-05	0	0	0	0	0
ASV1604	Bacteria	Proteobacteria	Alphaproteobacteria	Puniceispirillales	SAR116 clade	Candidatus Puniceispirillum		0	0	0	0	0	0	0	0	0	0	0	0	0	0	0	0	0	1.33428e-05	0	0	0
ASV1605	Bacteria	Proteobacteria	Alphaproteobacteria	Puniceispirillales	SAR116 clade	SAR116 clade		0	0	0	0	0	0	0	0	0	0	0	0	0	0	0	0	1.33428e-05	0	0	0	0
ASV1606	Bacteria	Proteobacteria	Alphaproteobacteria	Puniceispirillales				0	0	0	0	0	0	0	0	0	0	0	0	0	0	0	0	0	0	0	0	1.33428e-05
ASV1607	Bacteria	Proteobacteria	Alphaproteobacteria	Defluviicoccales	Defluviicoccaceae	Defluviicoccus		0	0	0	0	0	0	0	0	0	0	0	0	0	0	0	0	1.33428e-05	0	0	0	0
ASV1608	Bacteria	Proteobacteria	Alphaproteobacteria	Rhizobiales	Rhizobiaceae	Pseudochrobactrum		0	0	0	0	0	0	0	0	0	0	1.33428e-05	0	0	0	0	0	0	0	0	0	0
ASV1609	Bacteria	Proteobacteria	Alphaproteobacteria	Rhizobiales	Devosiaceae	Devosia		0	0	0	1.33428e-05	0	0	0	0	0	0	0	0	0	0	0	0	0	0	0	0	0
ASV1610	Bacteria	Proteobacteria	Alphaproteobacteria	Rhizobiales	Devosiaceae	Pelagibacterium		0	0	0	0	0	0	0	0	0	0	0	0	0	0	0	0	0	0	1.33428e-05	0	0
ASV1611	Bacteria	Proteobacteria	Alphaproteobacteria	Rhizobiales	Kaistiaceae	Kaistia		0	0	0	0	0	1.33428e-05	0	0	0	0	0	0	0	0	0	0	0	0	0	0	0
ASV1612	Bacteria	Proteobacteria	Alphaproteobacteria	Rhizobiales	Beijerinckiaceae	Methylobacterium / Methylorubrum		0	0	0	0	0	0	0	0	0	0	0	0	0	1.33428e-05	0	0	0	0	0	0	0
ASV1613	Bacteria	Proteobacteria	Alphaproteobacteria	Rhizobiales	Beijerinckiaceae	Methylobacterium / Methylorubrum		0	0	0	0	0	1.33428e-05	0	0	0	0	0	0	0	0	0	0	0	0	0	0	0
ASV1614	Bacteria	Proteobacteria	Alphaproteobacteria	Rhodobacterales	Rhodobacteraceae	Ruegeria		0	0	1.33428e-05	0	0	0	0	0	0	0	0	0	0	0	0	0	0	0	0	0	0
ASV1615	Bacteria	Proteobacteria	Alphaproteobacteria	Rhodospirillales				0	0	0	0	1.33428e-05	0	0	0	0	0	0	0	0	0	0	0	0	0	0	0	0
ASV1616	Bacteria	Proteobacteria	Alphaproteobacteria	Rhodospirillales				0	0	0	0	0	0	0	0	0	0	1.33428e-05	0	0	0	0	0	0	0	0	0	0
ASV1617	Bacteria	Proteobacteria	Gammaproteobacteria	Pseudomonadales	Pseudomonadaceae	Pseudomonas		0	0	0	0	0	0	0	0	0	0	0	0	0	0	1.33428e-05	0	0	0	0	0	0
ASV1618	Bacteria	Proteobacteria	Gammaproteobacteria	Pseudomonadales	Pseudomonadaceae	Pseudomonas		0	0	0	0	0	0	0	0	0	0	0	0	0	0	0	0	0	1.33428e-05	0	0	0
ASV1619	Bacteria	Proteobacteria	Gammaproteobacteria	Pseudomonadales	Pseudomonadaceae	Pseudomonas		0	0	0	0	0	0	0	0	0	0	0	0	0	1.33428e-05	0	0	0	0	0	0	0
ASV1620	Bacteria	Proteobacteria	Gammaproteobacteria	Pseudomonadales	Pseudomonadaceae	Pseudomonas		0	0	0	0	0	0	0	0	0	0	0	0	0	1.33428e-05	0	0	0	0	0	0	0
ASV1621	Bacteria	Proteobacteria	Gammaproteobacteria	Pseudomonadales	Pseudomonadaceae	Pseudomonas		0	0	0	0	0	0	0	0	0	0	0	0	0	1.33428e-05	0	0	0	0	0	0	0
ASV1622	Bacteria	Proteobacteria	Gammaproteobacteria	Pseudomonadales	Pseudomonadaceae	Pseudomonas		0	0	0	0	0	0	0	0	0	0	0	0	0	0	0	0	1.33428e-05	0	0	0	0
ASV1623	Bacteria	Proteobacteria	Gammaproteobacteria	Pseudomonadales	Pseudomonadaceae	Pseudomonas		6.67138110931725E / 06	0	0	0	0	0	0	0	0	0	0	0	0	0	0	0	0	0	0	6.67138110931725E / 06	0
ASV1624	Bacteria	Proteobacteria	Gammaproteobacteria	Pseudomonadales	Pseudomonadaceae	Pseudomonas		0	0	0	0	0	0	0	0	0	0	0	0	0	0	0	0	1.33428e-05	0	0	0	0
ASV1625	Bacteria	Proteobacteria	Gammaproteobacteria	Pseudomonadales	Pseudomonadaceae	Pseudomonas		0	0	0	1.33428e-05	0	0	0	0	0	0	0	0	0	0	0	0	0	0	0	0	0
ASV1626	Bacteria	Proteobacteria	Gammaproteobacteria	Pseudomonadales	Pseudomonadaceae	Pseudomonas	Pseudomonas oryzihabitans	0	0	0	0	0	0	0	6.67138110931725E / 06	0	0	0	0	0	0	0	0	0	0	6.67138110931725E / 06	0	0
ASV1627	Bacteria	Proteobacteria	Gammaproteobacteria	Pseudomonadales	Pseudomonadaceae	Pseudomonas	Pseudomonas stutzeri	0	0	0	0	0	0	0	0	0	0	0	1.33428e-05	0	0	0	0	0	0	0	0	0
ASV1628	Bacteria	Proteobacteria	Gammaproteobacteria	Pseudomonadales	Pseudomonadaceae	Pseudomonas		0	0	0	0	0	0	0	1.33428e-05	0	0	0	0	0	0	0	0	0	0	0	0	0
ASV1629	Bacteria	Proteobacteria	Gammaproteobacteria	Pseudomonadales	Pseudomonadaceae	Pseudomonas		0	0	0	0	0	0	0	0	1.33428e-05	0	0	0	0	0	0	0	0	0	0	0	0
ASV1630	Bacteria	Proteobacteria	Gammaproteobacteria	Burkholderiales	Oxalobacteraceae	Noviherbaspirillum		0	0	0	0	0	0	0	0	0	0	0	0	0	0	0	0	0	1.33428e-05	0	0	0
ASV1631	Bacteria	Proteobacteria	Gammaproteobacteria	Burkholderiales	Oxalobacteraceae	Noviherbaspirillum		0	0	0	0	0	0	0	0	0	0	0	0	0	0	0	1.33428e-05	0	0	0	0	0
ASV1632	Bacteria	Proteobacteria	Gammaproteobacteria	Burkholderiales	Oxalobacteraceae			0	0	1.33428e-05	0	0	0	0	0	0	0	0	0	0	0	0	0	0	0	0	0	0
ASV1633	Bacteria	Proteobacteria	Gammaproteobacteria	Burkholderiales	Oxalobacteraceae			0	0	0	0	0	0	0	1.33428e-05	0	0	0	0	0	0	0	0	0	0	0	0	0
ASV1634	Bacteria	Proteobacteria	Gammaproteobacteria	Burkholderiales	Burkholderiaceae	Limnobacter		0	0	0	0	0	0	0	0	0	0	0	0	0	0	0	0	0	0	1.33428e-05	0	0
ASV1635	Bacteria	Proteobacteria	Gammaproteobacteria	Burkholderiales	Burkholderiaceae	Limnobacter		0	0	0	0	0	0	0	0	0	1.33428e-05	0	0	0	0	0	0	0	0	0	0	0
ASV1636	Bacteria	Proteobacteria	Gammaproteobacteria	Burkholderiales	Burkholderiaceae	Cupriavidus		0	0	0	0	0	0	0	0	0	0	0	0	0	0	0	0	0	1.33428e-05	0	0	0
ASV1637	Bacteria	Proteobacteria	Gammaproteobacteria	Burkholderiales	Burkholderiaceae	Ralstonia		0	1.33428e-05	0	0	0	0	0	0	0	0	0	0	0	0	0	0	0	0	0	0	0
ASV1638	Bacteria	Proteobacteria	Gammaproteobacteria	Burkholderiales	Comamonadaceae	Aquabacterium		0	0	0	0	0	0	0	0	0	0	0	0	1.33428e-05	0	0	0	0	0	0	0	0
ASV1639	Bacteria	Proteobacteria	Gammaproteobacteria	Burkholderiales	Comamonadaceae	Pelomonas		0	0	0	0	0	0	0	0	0	0	0	0	1.33428e-05	0	0	0	0	0	0	0	0
ASV1640	Bacteria	Proteobacteria	Gammaproteobacteria	Burkholderiales	Comamonadaceae	Pelomonas		0	0	0	0	0	0	0	0	0	0	0	0	0	0	0	0	0	0	0	0	1.33428e-05
ASV1641	Bacteria	Proteobacteria	Gammaproteobacteria	Burkholderiales	Comamonadaceae			0	0	0	0	0	0	0	0	0	0	0	0	0	0	1.33428e-05	0	0	0	0	0	0
ASV1642	Bacteria	Proteobacteria	Gammaproteobacteria	Burkholderiales	Sutterellaceae	Sutterella		0	0	0	0	1.33428e-05	0	0	0	0	0	0	0	0	0	0	0	0	0	0	0	0
ASV1643	Bacteria	Proteobacteria	Gammaproteobacteria	Burkholderiales	Alcaligenaceae	Pusillimonas		0	0	0	0	0	0	1.33428e-05	0	0	0	0	0	0	0	0	0	0	0	0	0	0
ASV1644	Bacteria	Proteobacteria	Gammaproteobacteria	Burkholderiales	Alcaligenaceae	Pusillimonas		0	0	0	1.33428e-05	0	0	0	0	0	0	0	0	0	0	0	0	0	0	0	0	0
ASV1645	Bacteria	Proteobacteria	Gammaproteobacteria	Burkholderiales	Neisseriaceae	Neisseria		0	0	0	0	0	0	0	0	0	0	0	0	0	0	0	1.33428e-05	0	0	0	0	0
ASV1646	Bacteria	Proteobacteria	Gammaproteobacteria	Xanthomonadales	Rhodanobacteraceae	Dokdonella		0	0	1.33428e-05	0	0	0	0	0	0	0	0	0	0	0	0	0	0	0	0	0	0
ASV1647	Bacteria	Proteobacteria	Gammaproteobacteria	Steroidobacterales	Steroidobacteraceae	Steroidobacter		0	1.33428e-05	0	0	0	0	0	0	0	0	0	0	0	0	0	0	0	0	0	0	0
ASV1648	Bacteria	Proteobacteria	Gammaproteobacteria	Steroidobacterales	Steroidobacteraceae	Steroidobacter		0	0	0	0	0	0	0	0	0	0	0	0	1.33428e-05	0	0	0	0	0	0	0	0
ASV1649	Bacteria	Proteobacteria	Gammaproteobacteria	Nitrosococcales	Nitrosococcaceae	CI75cm.2.12		0	0	0	0	0	0	0	0	0	0	1.33428e-05	0	0	0	0	0	0	0	0	0	0
ASV1650	Bacteria	Proteobacteria	Gammaproteobacteria	Pseudomonadales	Moraxellaceae	Enhydrobacter		0	0	0	0	0	0	0	0	0	0	0	0	0	0	0	0	0	0	0	0	1.33428e-05
ASV1651	Bacteria	Proteobacteria	Gammaproteobacteria	Pseudomonadales	Moraxellaceae	Acinetobacter		0	0	0	0	0	0	0	0	0	0	0	0	0	1.33428e-05	0	0	0	0	0	0	0
ASV1652	Bacteria	Proteobacteria	Gammaproteobacteria	Pseudomonadales	Moraxellaceae	Acinetobacter		0	0	0	0	0	0	0	0	0	0	0	0	0	0	0	0	0	0	0	1.33428e-05	0
ASV1653	Bacteria	Proteobacteria	Gammaproteobacteria	Pseudomonadales	Moraxellaceae	Alkanindiges		0	0	0	0	0	0	0	1.33428e-05	0	0	0	0	0	0	0	0	0	0	0	0	0
ASV1654	Bacteria	Proteobacteria	Gammaproteobacteria	Legionellales	Legionellaceae	Legionella		0	0	0	0	0	0	0	0	0	0	1.33428e-05	0	0	0	0	0	0	0	0	0	0
ASV1655	Bacteria	Proteobacteria	Gammaproteobacteria	Enterobacterales	Enterobacteriaceae	Escherichia / Shigella		0	0	0	0	0	0	0	0	0	0	0	1.33428e-05	0	0	0	0	0	0	0	0	0
ASV1656	Bacteria	Proteobacteria	Gammaproteobacteria	Enterobacterales	Enterobacteriaceae	Escherichia / Shigella		0	0	0	0	0	0	0	0	0	0	0	0	1.33428e-05	0	0	0	0	0	0	0	0
ASV1657	Bacteria	Proteobacteria	Gammaproteobacteria	Enterobacterales	Enterobacteriaceae	Escherichia / Shigella		0	0	0	1.33428e-05	0	0	0	0	0	0	0	0	0	0	0	0	0	0	0	0	0
ASV1658	Bacteria	Proteobacteria	Gammaproteobacteria	Enterobacterales	Erwiniaceae			0	0	0	0	1.33428e-05	0	0	0	0	0	0	0	0	0	0	0	0	0	0	0	0
ASV1659	Bacteria	Proteobacteria	Gammaproteobacteria	Enterobacterales				0	0	0	0	0	0	0	0	0	0	0	0	0	0	0	0	1.33428e-05	0	0	0	0
ASV1660	Bacteria	Proteobacteria	Alphaproteobacteria	Rhizobiales	Rhizobiaceae			0	0	0	0	1.33428e-05	0	0	0	0	0	0	0	0	0	0	0	0	0	0	0	0
ASV1661	Bacteria	Proteobacteria	Alphaproteobacteria	Rhizobiales	Rhizobiaceae			0	0	0	0	0	0	0	0	0	0	0	0	0	0	0	0	1.33428e-05	0	0	0	0
ASV1662	Bacteria	Proteobacteria	Gammaproteobacteria	Enterobacterales	Yersiniaceae	Serratia		0	0	0	0	0	0	0	0	0	0	0	0	1.33428e-05	0	0	0	0	0	0	0	0
ASV1663	Bacteria	Proteobacteria	Alphaproteobacteria	Rhizobiales	Rhizobiaceae			0	0	0	0	0	0	0	0	0	0	0	0	0	0	0	0	0	1.33428e-05	0	0	0
ASV1664	Bacteria	Proteobacteria	Gammaproteobacteria	Enterobacterales	Erwiniaceae			0	0	0	0	0	0	0	0	0	0	0	0	0	0	0	0	0	0	0	0	1.33428e-05
ASV1665	Bacteria	Proteobacteria	Gammaproteobacteria	Enterobacterales				0	0	0	0	0	0	0	0	0	0	1.33428e-05	0	0	0	0	0	0	0	0	0	0
ASV1666	Bacteria	Proteobacteria	Alphaproteobacteria	Sphingomonadales	Sphingomonadaceae	Sphingobium		0	0	0	0	0	0	0	0	0	0	0	0	0	0	0	0	0	0	0	0	1.33428e-05
ASV1667	Bacteria	Proteobacteria	Alphaproteobacteria	Sphingomonadales	Sphingomonadaceae	Sphingomonas		0	0	0	0	0	0	1.33428e-05	0	0	0	0	0	0	0	0	0	0	0	0	0	0
ASV1668	Bacteria	Proteobacteria	Alphaproteobacteria	Sphingomonadales	Sphingomonadaceae	Sphingomonas		0	0	0	0	0	0	0	0	1.33428e-05	0	0	0	0	0	0	0	0	0	0	0	0
ASV1669	Bacteria	Proteobacteria	Alphaproteobacteria	Sphingomonadales	Sphingomonadaceae	Sphingomonas		0	0	0	0	1.33428e-05	0	0	0	0	0	0	0	0	0	0	0	0	0	0	0	0
ASV1670	Bacteria	Proteobacteria	Alphaproteobacteria	Sphingomonadales	Sphingomonadaceae	Sphingomonas		0	0	0	0	0	0	1.33428e-05	0	0	0	0	0	0	0	0	0	0	0	0	0	0
ASV1671	Bacteria	Proteobacteria	Alphaproteobacteria	Sphingomonadales	Sphingomonadaceae	Sphingomonas		0	0	0	0	0	0	0	0	1.33428e-05	0	0	0	0	0	0	0	0	0	0	0	0
ASV1672	Bacteria	Proteobacteria	Alphaproteobacteria	Sphingomonadales	Sphingomonadaceae	Sphingomonas		0	0	0	0	0	0	0	0	0	0	0	1.33428e-05	0	0	0	0	0	0	0	0	0
ASV1673	Bacteria	Proteobacteria	Alphaproteobacteria	Sphingomonadales	Sphingomonadaceae	Sphingomonas		0	0	0	0	0	0	0	0	1.33428e-05	0	0	0	0	0	0	0	0	0	0	0	0
ASV1674	Bacteria	Proteobacteria	Gammaproteobacteria	Enterobacterales	Yersiniaceae	Serratia		0	0	0	0	0	0	0	0	0	0	0	1.33428e-05	0	0	0	0	0	0	0	0	0
ASV1675	Bacteria	Proteobacteria	Alphaproteobacteria	Rhizobiales	Rhizobiaceae	Ochrobactrum		0	0	1.33428e-05	0	0	0	0	0	0	0	0	0	0	0	0	0	0	0	0	0	0
ASV1676	Bacteria	Proteobacteria	Alphaproteobacteria	Rhizobiales	Rhizobiaceae			0	0	0	0	1.33428e-05	0	0	0	0	0	0	0	0	0	0	0	0	0	0	0	0
ASV1677	Bacteria	Proteobacteria	Alphaproteobacteria	Rhizobiales	Rhizobiaceae			0	0	0	0	0	0	0	0	0	0	0	0	0	0	0	0	0	0	0	0	1.33428e-05
ASV1678	Bacteria	Proteobacteria	Alphaproteobacteria	Rhizobiales	Rhizobiaceae			0	0	0	0	1.33428e-05	0	0	0	0	0	0	0	0	0	0	0	0	0	0	0	0
ASV1679	Bacteria	Proteobacteria	Alphaproteobacteria	Rhizobiales	Rhizobiaceae	Ochrobactrum		0	0	0	0	0	0	0	0	0	0	0	0	1.33428e-05	0	0	0	0	0	0	0	0
ASV1680	Bacteria	Proteobacteria	Gammaproteobacteria	Enterobacterales				0	0	0	0	0	0	0	0	0	0	0	0	0	0	0	0	0	0	0	0	1.33428e-05
ASV1681	Bacteria	Proteobacteria	Gammaproteobacteria	Enterobacterales				0	0	0	0	0	0	6.67138110931725E / 06	0	0	0	0	0	0	0	0	0	0	0	0	0	6.67138110931725E / 06
ASV1682	Bacteria	Proteobacteria	Gammaproteobacteria	Enterobacterales	Erwiniaceae			0	0	0	0	0	0	0	0	0	0	0	1.33428e-05	0	0	0	0	0	0	0	0	0
ASV1683	Bacteria	Proteobacteria	Gammaproteobacteria	Pasteurellales	Pasteurellaceae	Aggregatibacter		0	0	0	0	1.33428e-05	0	0	0	0	0	0	0	0	0	0	0	0	0	0	0	0
ASV1684	Bacteria	Proteobacteria	Gammaproteobacteria	Pseudomonadales	Pseudomonadaceae	Pseudomonas		0	1.33428e-05	0	0	0	0	0	0	0	0	0	0	0	0	0	0	0	0	0	0	0
ASV1685	Bacteria	Proteobacteria	Gammaproteobacteria	Pseudomonadales	Pseudomonadaceae	Pseudomonas		0	0	0	0	0	0	0	1.33428e-05	0	0	0	0	0	0	0	0	0	0	0	0	0
ASV1686	Bacteria							0	0	0	0	1.33428e-05	0	0	0	0	0	0	0	0	0	0	0	0	0	0	0	0
ASV1687	Bacteria	Proteobacteria	Gammaproteobacteria	Enterobacterales	Yersiniaceae	Serratia		0	0	0	0	0	0	0	0	0	0	0	0	0	1.33428e-05	0	0	0	0	0	0	0
ASV1688	Bacteria	Proteobacteria	Gammaproteobacteria	Enterobacterales	Yersiniaceae	Serratia		0	0	0	0	0	0	0	0	0	0	1.33428e-05	0	0	0	0	0	0	0	0	0	0
ASV1689	Bacteria	Proteobacteria	Gammaproteobacteria	Enterobacterales	Yersiniaceae	Rahnella (1)		0	0	1.33428e-05	0	0	0	0	0	0	0	0	0	0	0	0	0	0	0	0	0	0
ASV1690	Bacteria	Proteobacteria	Gammaproteobacteria	Enterobacterales	Yersiniaceae	Serratia		0	1.33428e-05	0	0	0	0	0	0	0	0	0	0	0	0	0	0	0	0	0	0	0
ASV1691	Bacteria	Proteobacteria						0	0	0	0	0	0	0	0	0	0	0	0	0	0	0	0	0	0	0	0	1.33428e-05
ASV1692	Bacteria	Proteobacteria	Gammaproteobacteria	Enterobacterales				0	0	1.33428e-05	0	0	0	0	0	0	0	0	0	0	0	0	0	0	0	0	0	0
ASV1693	Bacteria	Proteobacteria	Gammaproteobacteria	Enterobacterales	Yersiniaceae	Rahnella (1)		0	0	0	0	0	0	1.33428e-05	0	0	0	0	0	0	0	0	0	0	0	0	0	0
ASV1694	Bacteria	Proteobacteria	Gammaproteobacteria	Burkholderiales	Burkholderiaceae	Ralstonia		0	0	0	0	0	0	0	0	1.33428e-05	0	0	0	0	0	0	0	0	0	0	0	0
ASV1695	Bacteria	Proteobacteria	Gammaproteobacteria	Enterobacterales	Yersiniaceae			0	0	0	0	0	0	0	0	0	0	1.33428e-05	0	0	0	0	0	0	0	0	0	0
ASV1696	Bacteria	Proteobacteria	Gammaproteobacteria	Enterobacterales	Yersiniaceae	Serratia		0	0	1.33428e-05	0	0	0	0	0	0	0	0	0	0	0	0	0	0	0	0	0	0
ASV1697	Bacteria	Proteobacteria	Gammaproteobacteria	Enterobacterales				1.33428e-05	0	0	0	0	0	0	0	0	0	0	0	0	0	0	0	0	0	0	0	0
ASV1698	Bacteria	Proteobacteria	Gammaproteobacteria	Enterobacterales				0	0	0	0	0	0	0	0	0	0	0	0	0	1.33428e-05	0	0	0	0	0	0	0
ASV1699	Bacteria	Proteobacteria	Gammaproteobacteria	Enterobacterales	Yersiniaceae	Serratia		0	0	0	0	0	0	0	0	0	0	0	0	0	0	0	0	0	0	1.33428e-05	0	0
ASV1700	Bacteria	Proteobacteria	Gammaproteobacteria	Enterobacterales	Yersiniaceae	Serratia		0	0	0	0	0	0	0	0	0	0	0	0	0	0	0	0	1.33428e-05	0	0	0	0
ASV1701	Bacteria	Proteobacteria	Gammaproteobacteria	Enterobacterales	Yersiniaceae	Serratia		0	6.67138110931725E / 06	0	0	0	0	0	0	0	0	0	0	0	0	0	0	6.67138110931725E / 06	0	0	0	0
ASV1702	Unassigned							0	0	0	0	0	0	0	0	0	0	0	6.67138110931725E / 06	0	0	0	0	0	0	0	0	0
ASV1703	Unassigned							0	0	0	0	0	0	0	0	0	0	0	0	0	0	6.67138110931725E / 06	0	0	0	0	0	0
ASV1704	Unassigned							0	0	0	0	0	0	0	0	0	0	0	0	0	0	0	0	0	0	0	6.67138110931725E / 06	0
ASV1705	Unassigned							0	0	0	0	0	0	0	0	0	0	0	0	0	0	0	0	0	0	0	6.67138110931725E / 06	0
ASV1706	Bacteria							0	0	0	0	0	0	0	0	0	0	0	0	0	0	0	0	0	6.67138110931725E / 06	0	0	0
ASV1707	Unassigned							0	0	0	0	0	0	0	0	0	0	0	0	0	0	0	0	0	6.67138110931725E / 06	0	0	0
ASV1708	Unassigned							0	0	0	6.67138110931725E / 06	0	0	0	0	0	0	0	0	0	0	0	0	0	0	0	0	0
ASV1709	Bacteria	Firmicutes	Limnochordia	MBA03	MBA03	MBA03		0	0	0	0	0	0	0	6.67138110931725E / 06	0	0	0	0	0	0	0	0	0	0	0	0	0
ASV1710	Bacteria	Actinobacteriota	Actinobacteria	Micrococcales	Microbacteriaceae	Leifsonia		0	0	0	0	6.67138110931725E / 06	0	0	0	0	0	0	0	0	0	0	0	0	0	0	0	0
ASV1711	Bacteria	Actinobacteriota	Actinobacteria	Micrococcales	Micrococcaceae	Kocuria		0	0	0	0	0	0	0	0	0	0	0	6.67138110931725E / 06	0	0	0	0	0	0	0	0	0
ASV1712	Bacteria	Firmicutes	Bacilli	Lactobacillales	Lactobacillaceae	Lactobacillus	Lactobacillus johnsonii	0	6.67138110931725E / 06	0	0	0	0	0	0	0	0	0	0	0	0	0	0	0	0	0	0	0
ASV1713	Bacteria	Firmicutes	Bacilli	Paenibacillales	Paenibacillaceae	Thermobacillus		0	0	0	0	0	0	0	0	0	6.67138110931725E / 06	0	0	0	0	0	0	0	0	0	0	0
ASV1714	Bacteria	Firmicutes	Bacilli	Exiguobacterales	Exiguobacteraceae	Exiguobacterium		0	0	0	0	0	0	0	0	0	0	0	0	0	0	0	6.67138110931725E / 06	0	0	0	0	0
ASV1715	Bacteria	Firmicutes	Bacilli	Bacillales	Bacillaceae			0	0	6.67138110931725E / 06	0	0	0	0	0	0	0	0	0	0	0	0	0	0	0	0	0	0
ASV1716	Bacteria	Firmicutes	Bacilli	Bacillales	Bacillaceae	Bacillus		0	0	0	0	0	0	0	0	0	0	6.67138110931725E / 06	0	0	0	0	0	0	0	0	0	0
ASV1717	Bacteria	Firmicutes	Bacilli	Bacillales	Bacillaceae	Bacillus		0	0	0	0	0	0	0	0	0	0	6.67138110931725E / 06	0	0	0	0	0	0	0	0	0	0
ASV1718	Bacteria	Firmicutes	Bacilli	Bacillales	Bacillaceae	Bacillus		6.67138110931725E / 06	0	0	0	0	0	0	0	0	0	0	0	0	0	0	0	0	0	0	0	0
ASV1719	Bacteria	Firmicutes	Bacilli	Bacillales	Bacillaceae	Bacillus	Bacillus graminis	0	0	0	0	0	0	0	0	0	0	6.67138110931725E / 06	0	0	0	0	0	0	0	0	0	0
ASV1720	Bacteria	Firmicutes	Bacilli	Lactobacillales	Enterococcaceae	Enterococcus		0	0	0	0	0	0	0	0	0	0	0	0	0	0	0	0	6.67138110931725E / 06	0	0	0	0
ASV1721	Bacteria	Firmicutes	Clostridia	Oscillospirales	Oscillospiraceae	UCG / 005		0	0	0	0	6.67138110931725E / 06	0	0	0	0	0	0	0	0	0	0	0	0	0	0	0	0
ASV1722	Bacteria	Firmicutes	Clostridia	Oscillospirales	Ruminococcaceae			0	0	0	0	0	0	0	0	0	0	0	0	0	0	0	0	0	6.67138110931725E / 06	0	0	0
ASV1723	Bacteria	Firmicutes	Clostridia	Oscillospirales	Ruminococcaceae	Subdoligranulum		0	0	0	0	0	6.67138110931725E / 06	0	0	0	0	0	0	0	0	0	0	0	0	0	0	0
ASV1724	Bacteria	Firmicutes	Clostridia	Clostridiales	Clostridiaceae	Clostridium (sensu stricto 13)		0	0	0	6.67138110931725E / 06	0	0	0	0	0	0	0	0	0	0	0	0	0	0	0	0	0
ASV1725	Bacteria	Firmicutes	Clostridia	Clostridiales	Clostridiaceae	Clostridium (sensu stricto 1)	Clostridium isatidis	0	0	0	0	0	0	0	0	0	0	0	0	0	0	0	0	6.67138110931725E / 06	0	0	0	0
ASV1726	Bacteria	Firmicutes	Clostridia	Clostridia vadinBB60 group				0	0	0	0	0	0	0	0	0	0	0	0	0	0	0	0	6.67138110931725E / 06	0	0	0	0
ASV1727	Bacteria	Bacteroidota	Bacteroidia	Bacteroidales	Prevotellaceae	Prevotella		0	0	0	0	6.67138110931725E / 06	0	0	0	0	0	0	0	0	0	0	0	0	0	0	0	0
ASV1728	Bacteria	Bacteroidota	Bacteroidia	Bacteroidales	Bacteroidaceae	Bacteroides		0	6.67138110931725E / 06	0	0	0	0	0	0	0	0	0	0	0	0	0	0	0	0	0	0	0
ASV1729	Bacteria	Bacteroidota	Bacteroidia	Bacteroidales	Muribaculaceae	Muribaculaceae		0	0	0	0	0	0	0	0	0	0	0	0	6.67138110931725E / 06	0	0	0	0	0	0	0	0
ASV1730	Bacteria	Bacteroidota	Bacteroidia	Cytophagales	Spirosomaceae	Persicitalea		0	0	0	6.67138110931725E / 06	0	0	0	0	0	0	0	0	0	0	0	0	0	0	0	0	0
ASV1731	Bacteria	Bacteroidota	Bacteroidia	Sphingobacteriales	Sphingobacteriaceae	Sphingobacterium		0	6.67138110931725E / 06	0	0	0	0	0	0	0	0	0	0	0	0	0	0	0	0	0	0	0
ASV1732	Bacteria	Bacteroidota	Bacteroidia	Flavobacteriales	Flavobacteriaceae	Myroides	Myroides indicus	0	0	0	0	0	0	0	6.67138110931725E / 06	0	0	0	0	0	0	0	0	0	0	0	0	0
ASV1733	Bacteria	Proteobacteria	Alphaproteobacteria	Azospirillales	Azospirillaceae	Skermanella		0	0	0	0	0	0	0	0	6.67138110931725E / 06	0	0	0	0	0	0	0	0	0	0	0	0
ASV1734	Bacteria	Proteobacteria	Alphaproteobacteria	Rhizobiales	Rhizobiaceae			0	0	0	0	0	0	0	0	0	0	0	6.67138110931725E / 06	0	0	0	0	0	0	0	0	0
ASV1735	Bacteria	Proteobacteria	Alphaproteobacteria	Rhizobiales	Kaistiaceae	Kaistia		0	0	0	0	0	0	0	0	0	0	6.67138110931725E / 06	0	0	0	0	0	0	0	0	0	0
ASV1736	Bacteria	Proteobacteria	Alphaproteobacteria	Rhizobiales	Beijerinckiaceae	Methylobacterium / Methylorubrum		0	0	0	0	0	0	6.67138110931725E / 06	0	0	0	0	0	0	0	0	0	0	0	0	0	0
ASV1737	Bacteria	Proteobacteria	Alphaproteobacteria	Rhodospirillales				0	0	0	0	0	0	0	0	0	0	0	0	0	0	0	0	0	6.67138110931725E / 06	0	0	0
ASV1738	Bacteria	Proteobacteria	Gammaproteobacteria	Pseudomonadales	Pseudomonadaceae	Pseudomonas		0	0	0	0	0	0	0	0	0	0	0	0	0	0	6.67138110931725E / 06	0	0	0	0	0	0
ASV1739	Bacteria	Proteobacteria	Gammaproteobacteria	Pseudomonadales	Pseudomonadaceae	Pseudomonas		0	6.67138110931725E / 06	0	0	0	0	0	0	0	0	0	0	0	0	0	0	0	0	0	0	0
ASV1740	Bacteria	Proteobacteria	Gammaproteobacteria	Pseudomonadales	Pseudomonadaceae	Pseudomonas		0	0	0	0	0	0	0	0	0	0	0	0	0	0	0	0	0	0	0	0	6.67138110931725E / 06
ASV1741	Bacteria	Proteobacteria	Gammaproteobacteria	Pseudomonadales	Pseudomonadaceae	Pseudomonas		0	0	6.67138110931725E / 06	0	0	0	0	0	0	0	0	0	0	0	0	0	0	0	0	0	0
ASV1742	Bacteria	Proteobacteria	Gammaproteobacteria	Pseudomonadales	Pseudomonadaceae	Pseudomonas		0	0	0	0	0	0	0	0	0	0	0	0	0	0	0	0	0	0	0	6.67138110931725E / 06	0
ASV1743	Bacteria	Proteobacteria	Gammaproteobacteria	Pseudomonadales	Pseudomonadaceae	Pseudomonas		0	0	0	0	0	0	0	0	0	0	0	0	6.67138110931725E / 06	0	0	0	0	0	0	0	0
ASV1744	Bacteria	Proteobacteria	Gammaproteobacteria	Pseudomonadales	Pseudomonadaceae	Pseudomonas		0	0	0	0	0	0	0	0	0	0	0	0	0	0	0	0	6.67138110931725E / 06	0	0	0	0
ASV1745	Bacteria	Proteobacteria	Gammaproteobacteria	Pseudomonadales	Pseudomonadaceae	Pseudomonas		0	6.67138110931725E / 06	0	0	0	0	0	0	0	0	0	0	0	0	0	0	0	0	0	0	0
ASV1746	Bacteria	Proteobacteria	Gammaproteobacteria	Pseudomonadales	Pseudomonadaceae	Pseudomonas		0	0	0	0	0	0	0	0	0	0	0	0	0	6.67138110931725E / 06	0	0	0	0	0	0	0
ASV1747	Bacteria	Proteobacteria	Gammaproteobacteria	Pseudomonadales	Pseudomonadaceae	Pseudomonas		0	0	0	0	0	0	0	0	0	0	0	0	0	0	0	0	0	0	0	6.67138110931725E / 06	0
ASV1748	Bacteria	Proteobacteria	Gammaproteobacteria	Pseudomonadales	Pseudomonadaceae	Pseudomonas		0	0	0	0	0	0	0	0	6.67138110931725E / 06	0	0	0	0	0	0	0	0	0	0	0	0
ASV1749	Bacteria	Proteobacteria	Gammaproteobacteria	Pseudomonadales	Pseudomonadaceae	Pseudomonas		0	0	0	0	0	0	0	0	0	0	0	0	0	0	0	6.67138110931725E / 06	0	0	0	0	0
ASV1750	Bacteria	Proteobacteria	Gammaproteobacteria	Pseudomonadales	Pseudomonadaceae	Pseudomonas		0	0	0	0	0	0	0	0	6.67138110931725E / 06	0	0	0	0	0	0	0	0	0	0	0	0
ASV1751	Bacteria	Proteobacteria	Gammaproteobacteria	Burkholderiales	Oxalobacteraceae	Noviherbaspirillum		0	0	0	0	0	0	0	0	0	0	0	0	0	0	0	0	6.67138110931725E / 06	0	0	0	0
ASV1752	Bacteria	Proteobacteria	Gammaproteobacteria	Burkholderiales	Oxalobacteraceae			0	0	0	0	0	0	0	0	0	0	0	0	0	0	6.67138110931725E / 06	0	0	0	0	0	0
ASV1753	Bacteria	Proteobacteria	Gammaproteobacteria	Burkholderiales	Oxalobacteraceae	Noviherbaspirillum		0	6.67138110931725E / 06	0	0	0	0	0	0	0	0	0	0	0	0	0	0	0	0	0	0	0
ASV1754	Bacteria	Proteobacteria	Gammaproteobacteria	Burkholderiales	Burkholderiaceae	Ralstonia		0	0	0	0	0	0	0	0	0	0	0	0	0	0	0	0	6.67138110931725E / 06	0	0	0	0
ASV1755	Bacteria	Proteobacteria	Gammaproteobacteria	Burkholderiales	Oxalobacteraceae	Noviherbaspirillum		0	0	0	0	0	0	0	0	0	0	0	0	0	0	6.67138110931725E / 06	0	0	0	0	0	0
ASV1756	Bacteria	Proteobacteria	Gammaproteobacteria	Burkholderiales	Oxalobacteraceae	Janthinobacterium		0	0	0	0	0	0	0	0	0	0	0	0	0	0	0	0	0	0	0	0	6.67138110931725E / 06
ASV1757	Bacteria	Proteobacteria	Gammaproteobacteria	Burkholderiales	Burkholderiaceae	Cupriavidus		0	0	0	0	0	0	0	0	0	0	0	0	0	0	0	0	6.67138110931725E / 06	0	0	0	0
ASV1758	Bacteria	Proteobacteria	Gammaproteobacteria	Burkholderiales	Comamonadaceae	Tepidimonas		0	0	0	0	0	0	0	0	0	0	6.67138110931725E / 06	0	0	0	0	0	0	0	0	0	0
ASV1759	Bacteria	Proteobacteria	Gammaproteobacteria	Burkholderiales	Comamonadaceae			0	0	0	0	0	0	0	0	0	0	0	0	0	0	0	0	6.67138110931725E / 06	0	0	0	0
ASV1760	Bacteria	Proteobacteria	Gammaproteobacteria	Burkholderiales	Comamonadaceae	Aquabacterium		0	0	6.67138110931725E / 06	0	0	0	0	0	0	0	0	0	0	0	0	0	0	0	0	0	0
ASV1761	Bacteria	Proteobacteria	Gammaproteobacteria	Burkholderiales	Alcaligenaceae			0	0	0	0	0	0	0	0	0	0	0	0	0	0	0	6.67138110931725E / 06	0	0	0	0	0
ASV1762	Bacteria	Proteobacteria	Gammaproteobacteria	Burkholderiales	Alcaligenaceae	Pusillimonas		0	0	0	0	0	0	0	0	6.67138110931725E / 06	0	0	0	0	0	0	0	0	0	0	0	0
ASV1763	Bacteria	Proteobacteria	Gammaproteobacteria	Burkholderiales	Alcaligenaceae	Pusillimonas		0	0	0	0	0	0	6.67138110931725E / 06	0	0	0	0	0	0	0	0	0	0	0	0	0	0
ASV1764	Bacteria	Proteobacteria	Gammaproteobacteria	Burkholderiales	Alcaligenaceae			0	0	0	0	0	0	0	0	0	0	0	0	0	0	0	0	0	0	0	6.67138110931725E / 06	0
ASV1765	Bacteria	Proteobacteria	Gammaproteobacteria	Burkholderiales	Neisseriaceae	Neisseria		0	0	0	0	6.67138110931725E / 06	0	0	0	0	0	0	0	0	0	0	0	0	0	0	0	0
ASV1766	Bacteria	Proteobacteria	Gammaproteobacteria	Xanthomonadales	Xanthomonadaceae	Stenotrophomonas		0	6.67138110931725E / 06	0	0	0	0	0	0	0	0	0	0	0	0	0	0	0	0	0	0	0
ASV1767	Bacteria	Proteobacteria	Gammaproteobacteria	Xanthomonadales	Xanthomonadaceae	Stenotrophomonas		0	0	0	0	0	0	0	0	0	0	0	0	0	6.67138110931725E / 06	0	0	0	0	0	0	0
ASV1768	Bacteria	Proteobacteria	Gammaproteobacteria	Xanthomonadales	Xanthomonadaceae	Luteimonas		0	0	0	0	0	0	0	0	0	0	0	0	0	0	0	0	0	0	0	0	6.67138110931725E / 06
ASV1769	Bacteria	Proteobacteria	Gammaproteobacteria	Xanthomonadales	Xanthomonadaceae	Luteimonas		0	0	0	0	0	0	0	0	0	0	0	0	0	0	0	0	0	6.67138110931725E / 06	0	0	0
ASV1770	Bacteria	Proteobacteria	Gammaproteobacteria	Xanthomonadales	Xanthomonadaceae	Luteimonas	Luteimonas aestuarii	0	0	0	0	0	0	0	0	0	0	0	0	0	0	0	0	0	6.67138110931725E / 06	0	0	0
ASV1771	Bacteria	Proteobacteria	Gammaproteobacteria	Pseudomonadales	Moraxellaceae	Acinetobacter	Acinetobacter guillouiae	0	0	0	0	0	0	0	0	0	0	0	6.67138110931725E / 06	0	0	0	0	0	0	0	0	0
ASV1772	Bacteria	Proteobacteria	Gammaproteobacteria	Enterobacterales	Erwiniaceae			0	0	0	0	0	0	0	0	0	6.67138110931725E / 06	0	0	0	0	0	0	0	0	0	0	0
ASV1773	Bacteria	Proteobacteria	Gammaproteobacteria	Enterobacterales	Yersiniaceae	Serratia		0	0	0	0	0	0	0	0	0	0	0	0	0	0	0	0	6.67138110931725E / 06	0	0	0	0
ASV1774	Bacteria	Proteobacteria	Alphaproteobacteria	Rhizobiales	Rhizobiaceae	Ochrobactrum		0	0	0	0	0	0	0	0	0	0	0	0	6.67138110931725E / 06	0	0	0	0	0	0	0	0
ASV1775	Bacteria	Proteobacteria	Alphaproteobacteria	Rhizobiales	Rhizobiaceae			0	0	0	0	0	0	0	0	0	0	0	0	0	0	0	0	6.67138110931725E / 06	0	0	0	0
ASV1776	Bacteria	Proteobacteria	Alphaproteobacteria	Rhizobiales	Rhizobiaceae	Ochrobactrum		0	0	0	0	0	0	0	0	0	0	0	0	0	0	0	0	0	6.67138110931725E / 06	0	0	0
ASV1777	Bacteria	Proteobacteria	Gammaproteobacteria	Enterobacterales				0	0	0	0	0	0	0	6.67138110931725E / 06	0	0	0	0	0	0	0	0	0	0	0	0	0
ASV1778	Bacteria	Proteobacteria	Gammaproteobacteria					0	0	0	0	0	0	0	0	0	0	0	0	0	0	0	0	0	0	0	6.67138110931725E / 06	0
ASV1779	Bacteria	Proteobacteria	Alphaproteobacteria	Rhizobiales	Rhizobiaceae			0	0	0	0	0	0	0	0	0	0	0	0	0	6.67138110931725E / 06	0	0	0	0	0	0	0
ASV1780	Bacteria	Firmicutes	Bacilli	Lactobacillales	Enterococcaceae	Enterococcus		0	0	0	0	0	6.67138110931725E / 06	0	0	0	0	0	0	0	0	0	0	0	0	0	0	0
ASV1781	Bacteria	Firmicutes	Bacilli	Lactobacillales	P5D1 / 392	P5D1 / 392		0	6.67138110931725E / 06	0	0	0	0	0	0	0	0	0	0	0	0	0	0	0	0	0	0	0
ASV1782	Bacteria	Proteobacteria	Alphaproteobacteria	Rhizobiales	Rhizobiaceae	Ochrobactrum		0	0	0	0	0	0	6.67138110931725E / 06	0	0	0	0	0	0	0	0	0	0	0	0	0	0
ASV1783	Bacteria	Firmicutes	Bacilli	Lactobacillales	Listeriaceae	Listeria		0	0	0	0	0	0	0	0	0	0	0	6.67138110931725E / 06	0	0	0	0	0	0	0	0	0
ASV1784	Bacteria	Proteobacteria	Alphaproteobacteria	Rhizobiales	Rhizobiaceae			0	0	0	0	0	0	0	6.67138110931725E / 06	0	0	0	0	0	0	0	0	0	0	0	0	0
ASV1785	Bacteria	Proteobacteria	Alphaproteobacteria	Rhizobiales	Rhizobiaceae			0	0	0	0	0	0	0	0	0	0	0	0	0	0	0	0	0	0	0	6.67138110931725E / 06	0
ASV1786	Bacteria	Proteobacteria	Gammaproteobacteria	Enterobacterales	Enterobacteriaceae	Escherichia / Shigella		0	0	0	0	0	0	0	0	0	0	0	6.67138110931725E / 06	0	0	0	0	0	0	0	0	0
ASV1787	Bacteria	Proteobacteria	Gammaproteobacteria	Enterobacterales				0	0	0	0	0	0	0	0	0	0	6.67138110931725E / 06	0	0	0	0	0	0	0	0	0	0
ASV1788	Bacteria	Proteobacteria	Gammaproteobacteria	Enterobacterales				0	0	0	0	6.67138110931725E / 06	0	0	0	0	0	0	0	0	0	0	0	0	0	0	0	0
ASV1789	Bacteria	Proteobacteria	Gammaproteobacteria	Enterobacterales				0	0	0	0	6.67138110931725E / 06	0	0	0	0	0	0	0	0	0	0	0	0	0	0	0	0
ASV1790	Bacteria	Proteobacteria	Gammaproteobacteria	Enterobacterales				0	0	6.67138110931725E / 06	0	0	0	0	0	0	0	0	0	0	0	0	0	0	0	0	0	0
ASV1791	Bacteria	Proteobacteria	Gammaproteobacteria	Enterobacterales				0	0	0	0	0	0	0	0	0	0	6.67138110931725E / 06	0	0	0	0	0	0	0	0	0	0
ASV1792	Bacteria	Proteobacteria	Gammaproteobacteria	Enterobacterales				0	0	0	0	0	0	0	0	0	0	6.67138110931725E / 06	0	0	0	0	0	0	0	0	0	0
ASV1793	Bacteria	Proteobacteria	Gammaproteobacteria	Enterobacterales				0	0	0	0	0	0	0	0	0	0	0	6.67138110931725E / 06	0	0	0	0	0	0	0	0	0
ASV1794	Bacteria	Proteobacteria	Gammaproteobacteria	Enterobacterales	Enterobacteriaceae	Escherichia / Shigella		6.67138110931725E / 06	0	0	0	0	0	0	0	0	0	0	0	0	0	0	0	0	0	0	0	0
ASV1795	Bacteria	Proteobacteria	Gammaproteobacteria	Enterobacterales				0	0	0	0	0	0	0	0	0	6.67138110931725E / 06	0	0	0	0	0	0	0	0	0	0	0
ASV1796	Bacteria	Proteobacteria	Gammaproteobacteria	Enterobacterales				0	0	0	0	0	0	6.67138110931725E / 06	0	0	0	0	0	0	0	0	0	0	0	0	0	0
ASV1797	Bacteria	Proteobacteria	Gammaproteobacteria	Enterobacterales	Erwiniaceae			0	0	0	6.67138110931725E / 06	0	0	0	0	0	0	0	0	0	0	0	0	0	0	0	0	0
ASV1798	Bacteria	Proteobacteria	Gammaproteobacteria	Enterobacterales	Erwiniaceae			0	0	0	0	0	0	0	0	0	0	0	0	0	0	0	0	0	6.67138110931725E / 06	0	0	0
ASV1799	Bacteria	Proteobacteria	Gammaproteobacteria	Enterobacterales	Enterobacteriaceae	Kosakonia		0	0	6.67138110931725E / 06	0	0	0	0	0	0	0	0	0	0	0	0	0	0	0	0	0	0
ASV1800	Bacteria	Proteobacteria	Gammaproteobacteria	Enterobacterales				0	6.67138110931725E / 06	0	0	0	0	0	0	0	0	0	0	0	0	0	0	0	0	0	0	0
ASV1801	Bacteria	Proteobacteria	Gammaproteobacteria	Enterobacterales	Erwiniaceae			0	0	0	0	0	0	6.67138110931725E / 06	0	0	0	0	0	0	0	0	0	0	0	0	0	0
ASV1802	Bacteria	Proteobacteria	Gammaproteobacteria	Enterobacterales	Erwiniaceae			0	0	0	0	6.67138110931725E / 06	0	0	0	0	0	0	0	0	0	0	0	0	0	0	0	0
ASV1803	Bacteria	Proteobacteria	Gammaproteobacteria	Pasteurellales	Pasteurellaceae	Aggregatibacter	Aggregatibacter segnis	0	6.67138110931725E / 06	0	0	0	0	0	0	0	0	0	0	0	0	0	0	0	0	0	0	0
ASV1804	Bacteria	Proteobacteria	Gammaproteobacteria	Pseudomonadales	Pseudomonadaceae	Pseudomonas		0	0	0	0	0	0	0	0	0	0	0	0	0	0	6.67138110931725E / 06	0	0	0	0	0	0
ASV1805	Bacteria	Proteobacteria	Gammaproteobacteria	Pseudomonadales	Pseudomonadaceae	Pseudomonas		0	0	0	0	0	0	0	0	0	0	0	0	0	0	6.67138110931725E / 06	0	0	0	0	0	0
ASV1806	Bacteria	Proteobacteria	Gammaproteobacteria	Pseudomonadales	Pseudomonadaceae	Pseudomonas		0	6.67138110931725E / 06	0	0	0	0	0	0	0	0	0	0	0	0	0	0	0	0	0	0	0
ASV1807	Bacteria	Proteobacteria	Gammaproteobacteria	Pseudomonadales	Pseudomonadaceae	Pseudomonas		0	0	0	0	0	0	0	0	0	0	0	0	0	0	0	0	6.67138110931725E / 06	0	0	0	0
ASV1808	Bacteria	Proteobacteria	Gammaproteobacteria	Enterobacterales	Yersiniaceae	Serratia		0	0	0	0	0	0	0	0	0	0	0	0	0	0	0	0	0	6.67138110931725E / 06	0	0	0
ASV1809	Bacteria	Proteobacteria	Gammaproteobacteria	Enterobacterales	Yersiniaceae	Serratia		0	0	0	0	0	0	0	0	0	0	0	6.67138110931725E / 06	0	0	0	0	0	0	0	0	0
ASV1810	Bacteria	Proteobacteria	Gammaproteobacteria	Enterobacterales				0	0	0	0	0	0	0	0	0	0	0	0	0	0	0	0	0	0	0	0	6.67138110931725E / 06
ASV1811	Bacteria	Proteobacteria	Gammaproteobacteria	Enterobacterales	Yersiniaceae	Serratia		0	0	0	0	0	0	0	0	0	0	0	0	0	0	0	0	0	0	0	0	6.67138110931725E / 06
ASV1812	Bacteria	Proteobacteria	Gammaproteobacteria	Enterobacterales	Yersiniaceae	Serratia		0	0	6.67138110931725E / 06	0	0	0	0	0	0	0	0	0	0	0	0	0	0	0	0	0	0
ASV1813	Bacteria	Proteobacteria	Gammaproteobacteria	Enterobacterales				0	0	0	0	0	0	0	0	0	0	6.67138110931725E / 06	0	0	0	0	0	0	0	0	0	0
ASV1814	Bacteria	Proteobacteria	Gammaproteobacteria	Enterobacterales	Enterobacterales	Gibbsiella		0	0	0	0	0	0	0	0	0	0	0	0	0	0	0	0	0	0	0	0	6.67138110931725E / 06
ASV1815	Bacteria	Proteobacteria	Gammaproteobacteria	Enterobacterales	Yersiniaceae	Serratia		0	0	0	0	0	0	0	0	0	0	0	0	0	0	6.67138110931725E / 06	0	0	0	0	0	0
ASV1816	Bacteria	Proteobacteria	Gammaproteobacteria	Enterobacterales				0	0	0	0	0	0	0	0	0	0	0	0	0	0	0	0	0	0	0	6.67138110931725E / 06	0
ASV1817	Bacteria	Proteobacteria	Gammaproteobacteria	Enterobacterales				0	0	0	0	0	0	0	0	6.67138110931725E / 06	0	0	0	0	0	0	0	0	0	0	0	0
ASV1818	Bacteria	Proteobacteria	Gammaproteobacteria	Enterobacterales				0	0	0	0	0	0	0	0	0	0	0	0	0	0	6.67138110931725E / 06	0	0	0	0	0	0
ASV1819	Bacteria	Proteobacteria	Gammaproteobacteria	Enterobacterales				0	6.67138110931725E / 06	0	0	0	0	0	0	0	0	0	0	0	0	0	0	0	0	0	0	0
ASV1820	Bacteria	Proteobacteria	Gammaproteobacteria	Enterobacterales	Enterobacteriaceae			0	0	0	0	0	0	0	0	0	0	0	6.67138110931725E / 06	0	0	0	0	0	0	0	0	0
ASV1821	Bacteria	Proteobacteria	Gammaproteobacteria	Enterobacterales	Enterobacteriaceae			0	0	0	0	0	0	0	0	0	0	0	6.67138110931725E / 06	0	0	0	0	0	0	0	0	0
ASV1822	Bacteria	Proteobacteria	Gammaproteobacteria	Enterobacterales	Enterobacteriaceae			0	0	0	0	0	0	0	0	0	0	0	6.67138110931725E / 06	0	0	0	0	0	0	0	0	0
ASV1823	Bacteria	Proteobacteria	Gammaproteobacteria	Enterobacterales	Enterobacteriaceae			0	0	0	0	0	0	0	0	0	0	0	0	0	0	6.67138110931725E / 06	0	0	0	0	0	0
ASV1824	Bacteria	Proteobacteria	Gammaproteobacteria	Enterobacterales	Enterobacteriaceae			0	0	0	0	6.67138110931725E / 06	0	0	0	0	0	0	0	0	0	0	0	0	0	0	0	0
ASV1825	Bacteria	Proteobacteria	Alphaproteobacteria	Rhizobiales	Devosiaceae	Devosia	Devosia elaeis	0	0	0	0	0	0	0	0	0	0	0	0	0	0	0	0	0	0	0	0	6.67138110931725E / 06
ASV1826	Bacteria	Proteobacteria	Alphaproteobacteria	Rhizobiales	Rhizobiaceae			0	0	0	0	0	0	0	0	0	0	0	0	0	6.67138110931725E / 06	0	0	0	0	0	0	0
ASV1827	Bacteria	Proteobacteria	Alphaproteobacteria	Rhizobiales	Rhizobiaceae			0	0	0	0	0	0	0	0	0	0	0	0	0	6.67138110931725E / 06	0	0	0	0	0	0	0
ASV1828	Bacteria	Proteobacteria	Gammaproteobacteria	Enterobacterales				0	0	6.67138110931725E / 06	0	0	0	0	0	0	0	0	0	0	0	0	0	0	0	0	0	0
ASV1829	Bacteria	Proteobacteria	Gammaproteobacteria	Enterobacterales				0	0	0	0	0	0	6.67138110931725E / 06	0	0	0	0	0	0	0	0	0	0	0	0	0	0
ASV1830	Bacteria	Proteobacteria	Gammaproteobacteria	Enterobacterales				0	0	0	0	0	0	6.67138110931725E / 06	0	0	0	0	0	0	0	0	0	0	0	0	0	0
ASV1831	Bacteria	Proteobacteria	Gammaproteobacteria	Enterobacterales				0	0	0	0	0	0	0	0	0	0	6.67138110931725E / 06	0	0	0	0	0	0	0	0	0	0
ASV1832	Bacteria	Proteobacteria	Gammaproteobacteria	Enterobacterales	Enterobacteriaceae			0	0	0	0	0	0	0	0	0	6.67138110931725E / 06	0	0	0	0	0	0	0	0	0	0	0
ASV1833	Bacteria	Proteobacteria	Gammaproteobacteria	Enterobacterales	Enterobacteriaceae			0	0	0	0	0	0	0	0	0	0	0	0	6.67138110931725E / 06	0	0	0	0	0	0	0	0
ASV1834	Bacteria	Proteobacteria	Gammaproteobacteria	Enterobacterales				0	0	0	0	0	0	0	0	0	0	6.67138110931725E / 06	0	0	0	0	0	0	0	0	0	0
ASV1835	Bacteria	Proteobacteria	Gammaproteobacteria	Enterobacterales	Enterobacteriaceae			0	0	0	0	0	0	0	0	0	0	6.67138110931725E / 06	0	0	0	0	0	0	0	0	0	0
ASV1836	Bacteria	Proteobacteria	Gammaproteobacteria	Enterobacterales	Yersiniaceae	Serratia		0	0	0	0	0	0	6.67138110931725E / 06	0	0	0	0	0	0	0	0	0	0	0	0	0	0
ASV1837	Bacteria	Proteobacteria	Gammaproteobacteria	Enterobacterales	Yersiniaceae	Serratia		0	0	0	0	0	0	0	0	0	0	6.67138110931725E / 06	0	0	0	0	0	0	0	0	0	0
ASV1838	Bacteria	Proteobacteria	Gammaproteobacteria	Enterobacterales	Yersiniaceae	Serratia		0	0	6.67138110931725E / 06	0	0	0	0	0	0	0	0	0	0	0	0	0	0	0	0	0	0
ASV1839	Bacteria	Proteobacteria	Gammaproteobacteria	Enterobacterales	Yersiniaceae	Serratia		0	0	6.67138110931725E / 06	0	0	0	0	0	0	0	0	0	0	0	0	0	0	0	0	0	0
ASV1840	Bacteria	Proteobacteria	Gammaproteobacteria	Enterobacterales				0	0	6.67138110931725E / 06	0	0	0	0	0	0	0	0	0	0	0	0	0	0	0	0	0	0
ASV1841	Bacteria	Proteobacteria	Gammaproteobacteria	Enterobacterales	Yersiniaceae	Serratia		0	0	0	6.67138110931725E / 06	0	0	0	0	0	0	0	0	0	0	0	0	0	0	0	0	0
ASV1842	Bacteria	Proteobacteria	Gammaproteobacteria	Enterobacterales				0	0	0	0	0	0	0	0	0	0	0	0	0	0	0	0	0	0	6.67138110931725E / 06	0	0
ASV1843	Bacteria	Proteobacteria	Gammaproteobacteria	Enterobacterales	Yersiniaceae	Serratia		0	0	0	0	0	0	0	0	0	0	0	0	0	0	0	6.67138110931725E / 06	0	0	0	0	0
ASV1844	Bacteria	Proteobacteria	Gammaproteobacteria	Enterobacterales	Yersiniaceae	Serratia		0	0	0	0	0	0	0	0	0	0	0	0	0	0	0	6.67138110931725E / 06	0	0	0	0	0
